# Supplementary material for: HDAC6-dependent deacetylation of SAE2 enhances SUMO1 conjugation for mitotic integrity
Source: EMBO J. 2025 Aug 20;44(19):5537–63. doi: 10.1038/s44318-025-00532-y (PMC12489036; doi:10.1038/s44318-025-00532-y)
Supplement: Supplementary file 3 — Figure 1 raw data [file 44318_2025_532_MOESM3_ESM.zip]

Archive with 25 entries (22 files):
- Figure 1/1A/
- Figure 1/1A/figure 1a blot quantifications.xlsx
- Figure 1/1A/figure 1a blots.pptx
- Figure 1/1A/figure 1a loading control probe SAE2 phosH3.tif
- Figure 1/1A/figure 1a probe ack164 replicate 1.tif
- Figure 1/1A/figure 1a probe acK164 replicate 2.tif
- Figure 1/1A/figure 1a probe acK164 replicate 3.tif
- Figure 1/1A/figure 1a probe SAE2 replicate 1.tif
- Figure 1/1A/figure 1a probe SAE2 replicate 2.tif
- Figure 1/1A/figure 1a probe SAE2 replicate 3.tif
- Figure 1/1B/
- Figure 1/1B/Figure 1.pptx
- Figure 1/1B/N=1 HDAC6 co-IP.tif
- Figure 1/1B/N=2 aHDAC6 IP.tif
- Figure 1/1B/N=2 aHDAC6.tif
- Figure 1/1B/N=2 aSAE2 IP.tif
- Figure 1/1B/N=2 SAE2 Input.tif
- Figure 1/1C/
- Figure 1/1C/Fig 1C antiK164ac replicate 1 representative image.tif
- Figure 1/1C/Fig 1C antiK164ac Replicate 2 HATi.tif
- Figure 1/1C/Fig 1C antiK164ac Replicate 3 HATi.tif
- Figure 1/1C/Fig 1C antiSAE2 replicate 1 representative image.tif
- Figure 1/1C/Fig 1C antiSAE2 Replicate 2 HATi.tif
- Figure 1/1C/Fig 1C antiSAE2 replicate 3 HATi.tif
- Figure 1/1C/Figure 1C acetyltransferase inhibitor IP.pptx
