# Supplementary material for: HDAC6-dependent deacetylation of SAE2 enhances SUMO1 conjugation for mitotic integrity
Source: EMBO J. 2025 Aug 20;44(19):5537–63. doi: 10.1038/s44318-025-00532-y (PMC12489036; doi:10.1038/s44318-025-00532-y)
Supplement: Supplementary file 3 — Figure 1 raw data [file 44318_2025_532_MOESM3_ESM.zip › Figure 1/1A/figure 1a blot quantifications.xlsx]

## Sheet: replicate 1
Figure 1A
Replicate 1
Position of samples in gel differed between replicates to ensure gel position did not affect results					SAE2 quant
								SAE2 int-SAE2 Bkg int
Sample	Band intensity K164ac	Background (Bkg) intensity	K164ac int-Bkg int		SAE2 intensity	SAE2 bkg int	SAE2 int-SAE2 Bkg int	factor to normalised to WT asyn	Formula for normalisation
WT asyn	82.345	18.256	64.089		55.466	14.771	40.695	1	WT asyn/WT asyn
WT noc	36.026	17.652	18.374		50.197	15.207	34.99	0.859811	WT noc/WT asyn
WT panobinostat	62.146	18.063	44.083		52.678	16.538	36.14	0.88807	WT pan/WT asyn
WT HDAC6i	79.313	18.762	60.551		57.796	14.421	43.375	1.06586	WT HD6i/WT asyn
WT HDAC3i	38.614	17.914	20.7		45.03	14.091	30.939	0.760265	WT HD3i/WT asyn
	K164ac int-Bkg int
	normalised to SAE2	Graphed DATA
Sample	Formula: (K164ac int-Bkg int)*normalised SAE2	Expressed as a percentage of WT asyn
WT async	64.089	100
WT noc	21.3698	33.344
WT panobinostat	49.6391	77.4534
WT HDAC6i	56.8098	88.642
WT HDAC3i	27.2273	42.4836

## Sheet: replicate 2
Figure 1A
Replicate 2
Note difference in order. Position of samples in gel differed between replicates to ensure gel position did not affect results					SAE2 quant
								SAE2 int-SAE2 Bkg int
Sample	Band intensity K164ac	Background (Bkg) intensity	K164ac int-Bkg int		SAE2 intensity	SAE2 bkg int	SAE2 int-SAE2 Bkg int	factor to normalised to WT asyn	Formula for normalisation
WT asyn	49.144	37.106	12.038		68.908	12.809	56.099	1	WT asyn/WT asyn
WT panobinostat	47.313	38.538	8.775		77.385	14.293	63.092	1.12465	WT noc/WT asyn
WT noc	42.305	41.125	1.18		67.912	13.847	54.065	0.963743	WT pan/WT asyn
WT HDAC6i	44.765	35.46	9.305		70.055	13.452	56.603	1.00898	WT HD6i/WT asyn
WT HDAC3i	35.038	33.367	1.671		63.187	12.554	50.633	0.902565	WT HD3i/WT asyn
	K164ac int-Bkg int
	normalised to SAE2	Graphed DATA
Sample	Formula: (K164ac int-Bkg int)*normalised SAE2	Expressed as a percentage of WT asyn
WT asyn	12.038	100
WT panobinostat	7.8024	64.8147
WT noc	1.22439	10.1711
WT HDAC6i	9.22215	76.6086
WT HDAC3i	1.85139	15.3795

## Sheet: replicate 3
Figure 1A
Replicate 3
Note difference in order. Position of samples in gel differed between replicates to ensure gel position did not affect results					SAE2 quant
								SAE2 int-SAE2 Bkg int
Sample	Band intensity K164ac	Background (Bkg) intensity	K164ac int-Bkg int		SAE2 intensity	SAE2 bkg int	SAE2 int-SAE2 Bkg int	factor to normalised to WT asyn	Formula for normalisation
WT asyn	118.391	25.523	92.868		47.983	3.468	44.515	1	WT asyn/WT asyn
WT panobinostat	48.137	21.034	27.103		23.536	0.991	22.545	0.506458	WT noc/WT asyn
WT noc	52.152	17.247	34.905		26.724	0.361	26.363	0.592227	WT pan/WT asyn
WT HDAC3i	125.515	67.005	58.51		67.137	3.566	63.571	1.42808	WT HD6i/WT asyn
WT HDAC6i	174.598	30.273	144.325		93.201	8.146	85.055	1.9107	WT HD3i/WT asyn
	K164ac int-Bkg int
	normalised to SAE2	Graphed DATA
Sample	Formula: (K164ac int-Bkg int)*normalised SAE2	Expressed as a percentage of WT asyn
WT async	92.868	100
WT noc	53.5148	57.6245
WT panobinostat	58.9385	63.4648
WT HDAC3i	40.9711	44.1175
WT HDAC6i	75.535	81.3358

## Sheet: Graphed data
	Replicate 1	Replicate 2	Replicate 3
WT asyn	100	100	100
WT noc	33.344	10.1711	57.6245
WT panobinostat	77.4534	64.8147	63.4648
WT HDAC6i	88.642	76.6086	81.3358
WT HDAC3i	42.4836	15.3795	44.1175
