# Supplementary material for: HDAC6-dependent deacetylation of SAE2 enhances SUMO1 conjugation for mitotic integrity
Source: EMBO J. 2025 Aug 20;44(19):5537–63. doi: 10.1038/s44318-025-00532-y (PMC12489036; doi:10.1038/s44318-025-00532-y)
Supplement: Supplementary file 4 — Figure 2 raw data [file 44318_2025_532_MOESM4_ESM.zip]

Archive with 56 entries (51 files):
- Figure 2/2A/
- Figure 2/2A/KQ v SUMO1 and SUMO2 results I 2025_NEW_CompareResultsRawData.xlsx
- Figure 2/2A/WT v SUMO1 and SUMO2 results I 2025_NEW_CompareResultsRawData.xlsx
- Figure 2/2B/
- Figure 2/2B/Figure 2b.pptx
- Figure 2/2B/Figure 2b.xlsx
- Figure 2/2B/SUMO1-Adenyl 10.1.23.tif
- Figure 2/2B/SUMO1-Adenyl 6.1.23.tif
- Figure 2/2B/SUMO1-Adenyl SUMO2-Adenyl 17.1.23.tif
- Figure 2/2B/SUMO1-Adenyl SUMO2-Adenyl 9.1.23.tif
- Figure 2/2B/SUMO1-Adenyl SUMO2-Adenyl sypro 17.1.23.tif
- Figure 2/2B/SUMO1-Adenyl SUMO2-Adenyl sypro 9.1.23.tif
- Figure 2/2B/SUMO1-Adenyl sypro 10.1.23.tif
- Figure 2/2B/SUMO1-Adenyl sypro 6.1.23.tif
- Figure 2/2B/SUMO2-Adenyl 16.1.23.tif
- Figure 2/2B/SUMO2-Adenyl sypro 16.1.23.tif
- Figure 2/2B/SUMO2-Adenyl sypro.tif
- Figure 2/2B/SUMO2-Adenyl.tif
- Figure 2/2C/
- Figure 2/2C/Figure 2c.pptx
- Figure 2/2C/Figure 2c.xlsx
- Figure 2/2C/N=1 Alexa488-SUMO1~SAE2 sypro.tif
- Figure 2/2C/N=1 Alexa488-SUMO1~SAE2.tif
- Figure 2/2C/N=1 Alexa647-SUMO2~SAE2 sypro.tif
- Figure 2/2C/N=1 Alexa647-SUMO2~SAE2.tif
- Figure 2/2C/N=2 Alexa488-SUMO1~SAE2 sypro.tif
- Figure 2/2C/N=2 Alexa488-SUMO1~SAE2.tif
- Figure 2/2C/N=2 Alexa647-SUMO2~SAE2 sypro.tif
- Figure 2/2C/N=2 Alexa647-SUMO2~SAE2.tif
- Figure 2/2C/N=3 Alexa488-SUMO1~SAE2 sypro.tif
- Figure 2/2C/N=3 Alexa488-SUMO1~SAE2.tif
- Figure 2/2C/N=3 Alexa647-SUMO2~SAE2 sypro.tif
- Figure 2/2C/N=3 Alexa647-SUMO2~SAE2.tif
- Figure 2/2C/N=4 Alexa488-SUMO1~SAE2 sypro.tif
- Figure 2/2C/N=4 Alexa488-SUMO1~SAE2.tif
- Figure 2/2C/N=4 Alexa647-SUMO2~SAE2 sypro.tif
- Figure 2/2C/N=4 Alexa647-SUMO2~SAE2.tif
- Figure 2/2C/N=5 Alexa647-SUMO2~SAE2 sypro.tif
- Figure 2/2C/N=5 Alexa647-SUMO2~SAE2.tif
- Figure 2/2C/Test Alexa647-SUMO2~SAE2 sypro.tif
- Figure 2/2C/Test Alexa647-SUMO2~SAE2.tif
- Figure 2/2D/
- Figure 2/2D/Figure 2.xlsx
- Figure 2/2D/Figure 2d.pptx
- Figure 2/2D/N=1 WT-KQ-KQ S1 vs S2 RanGAP1 SUMOylation.tif
- Figure 2/2D/N=2 WT-KQ-KQ S1 vs S2 RanGAP1 SUMOylation.tif
- Figure 2/2D/N=3,4 WT-KQ-KQ S1 vs S2 RanGAP1 SUMOylation.tif
- Figure 2/2D/Thioester formation figure 2D raw image.pdf
- Figure 2/2F/
- Figure 2/2F/Figure 2f.pptx
- Figure 2/2F/Figure 2f.xlsx
- Figure 2/2F/N=1 WT-KQ S1-EQ vs S2-QE RanGAP1 SUMOylation.tif
- Figure 2/2F/N=2 WT-KQ S1-EQ vs S2-QE RanGAP1 SUMOylation.tif
- Figure 2/2F/N=3 WT-KQ S1-EQ vs S2-QE RanGAP1 SUMOylation.tif
- Figure 2/2F/N=4,5 WT-KQ S1-EQ vs S2-QE RanGAP1 SUMOylation SUMO1 blots.tif
- Figure 2/2F/N=4,5 WT-KQ S1-EQ vs S2-QE RanGAP1 SUMOylation SUMO2 blots.tif
