# Supplementary material for: HDAC6-dependent deacetylation of SAE2 enhances SUMO1 conjugation for mitotic integrity
Source: EMBO J. 2025 Aug 20;44(19):5537–63. doi: 10.1038/s44318-025-00532-y (PMC12489036; doi:10.1038/s44318-025-00532-y)
Supplement: Supplementary file 4 — Figure 2 raw data [file 44318_2025_532_MOESM4_ESM.zip › Figure 2/2A/KQ v SUMO1 and SUMO2 results I 2025_NEW_CompareResultsRawData.xlsx]

## Sheet: Export
NanoTemper Technologies	NanoTemper Technologies
MO.Affinity Analysis v2.3	MO.Affinity Analysis v2.3
Origin of exported data	Origin of exported data
Project Title:
Comment:
Project File Path:	D:\mst\Final complete analysis with correct KQ results I 2025_NEW.nta
Analysis-Set Name:	Analysis-Set #1 KQ vs SUMO1 and SUMO2
Exported from:	Compare Results (Chart)
Exported on:	2025-05-11 14:13:22
Sample Information	Sample Information			Sample Information	Sample Information
Merge-Set Name:	KQ-SUMO2 (#01)			Merge-Set Name:	KQ vs SUMO1
Date of Measurement:	2021-12-02 13:02:23.887 → 2021-12-08 13:42:12.033			Date of Measurement:	2021-11-22 13:10:30.438 → 2021-11-22 14:44:21.72
Capillary Type:	Monolith NT.115 Premium Capillary			Capillary Type:	Monolith NT.115 Premium Capillary
Target:	KQ			Target:	KQ
TargetConcentration:	1e-08			TargetConcentration:	1e-08
Ligand:	SUMO2			Ligand:	SUMO1
Measurement Settings	Measurement Settings			Measurement Settings	Measurement Settings
MST-Power:	High			MST-Power:	High
Excitation-Power:	20			Excitation-Power:	20
Excitation type:	Nano - RED			Excitation type:	Nano - RED
Thermostat Setpoint:	(disabled)			Thermostat Setpoint:	(disabled)
Analysis Settings	Analysis Settings			Analysis Settings	Analysis Settings
Type of Analysis:	MST			Type of Analysis:	MST
Evaluation strategy:	On Time			Evaluation strategy:	On Time
Cold Region Start:	-1			Cold Region Start:	-1
Cold Region End:	0			Cold Region End:	0
Hot Region Start:	1.5			Hot Region Start:	1.5
Hot Region End:	2.5			Hot Region End:	2.5
Fit Results (Kd)	Fit Results (Kd)			Fit Results (Kd)	Fit Results (Kd)
Fit Model:	Kd			Fit Model:	Kd
Bound	895.484			Bound	897.096
Unbound	899.492			Unbound	903.41
Kd	3.73321e-07			Kd	2.88906e-05
TargetConc	1e-08			TargetConc	1e-08
Standard Deviation:	0.482357			Standard Deviation:	0.534247
Kd Confidence:	1.36094e-07			Kd Confidence:	1.21907e-05
Dose Response Curve	Dose Response Curve	Dose Response Curve		Dose Response Curve	Dose Response Curve	Dose Response Curve
Dose	Response	Err-Values		Dose	Response	Err-Values
3.8147e-09	0.167443	0.054157		3.8147e-09	-0.0647795	0.0279087
7.6294e-09	-0.155144	0.0539211		7.6294e-09	-0.104311	0.0162496
1.52588e-08	-0.0166811	0.232805		1.52588e-08	-0.0213411	0.0142092
3.05176e-08	0.165848	0.0958811		3.05176e-08	-0.0521817	0.00231793
6.10352e-08	0.0242257	0.244011		6.10352e-08	-0.0692805	0.105029
1.2207e-07	0.310161	0.149954		1.2207e-07	-0.0109184	0.0214579
2.44141e-07	0.479894	0.110834		2.44141e-07	0.117657	0.0987869
4.88281e-07	0.58657	0.184877		4.88281e-07	-0.0185411	0.0994453
9.76563e-07	0.666443	0.252965		9.76563e-07	0.1369	0.0133072
1.95313e-06	0.818128	0.0529164		1.95313e-06	0.178738	0.0358318
3.90625e-06	0.762835	0.103948		3.90625e-06	0.176008	0.0626256
7.8125e-06	0.932992	0.0727916		7.8125e-06	0.304141	0.0673961
1.5625e-05	0.82686	0.218364		1.5625e-05	0.287024	0.0133387
3.125e-05	1.09759	0.0313479		3.125e-05	0.476906	0.0588805
6.25e-05	1.18022	0.162486		6.25e-05	0.596731	0.0827485
0.000125	1.01382	0.0916623		0.000125	0.895037	0.107821

## Sheet: Fit-Values
Dose	KQ-SUMO2 (#01)	FractionBound		Dose	KQ vs SUMO1	FractionBound
0.000116629				0.000116629
0.000108819				0.000108819
0.000101532				0.000101532
9.47323e-05				9.47323e-05
8.83883e-05				8.83883e-05
8.24692e-05				8.24692e-05
7.69465e-05				7.69465e-05
7.17936e-05				7.17936e-05
6.69858e-05				6.69858e-05
6.25e-05				6.25e-05
5.83146e-05				5.83146e-05
5.44094e-05				5.44094e-05
5.07658e-05				5.07658e-05
4.73661e-05				4.73661e-05
4.41942e-05				4.41942e-05
4.12346e-05				4.12346e-05
3.84733e-05				3.84733e-05
3.58968e-05				3.58968e-05
3.34929e-05				3.34929e-05
3.125e-05				3.125e-05
2.91573e-05				2.91573e-05
2.72047e-05				2.72047e-05
2.53829e-05				2.53829e-05
2.36831e-05				2.36831e-05
2.20971e-05				2.20971e-05
2.06173e-05				2.06173e-05
1.92366e-05				1.92366e-05
1.79484e-05				1.79484e-05
1.67465e-05				1.67465e-05
1.5625e-05				1.5625e-05
1.45786e-05				1.45786e-05
1.36024e-05				1.36024e-05
1.26914e-05				1.26914e-05
1.18415e-05				1.18415e-05
1.10485e-05				1.10485e-05
1.03087e-05				1.03087e-05
9.61832e-06				9.61832e-06
8.97421e-06				8.97421e-06
8.37323e-06				8.37323e-06
7.8125e-06				7.8125e-06
7.28932e-06				7.28932e-06
6.80118e-06				6.80118e-06
6.34572e-06				6.34572e-06
5.92077e-06				5.92077e-06
5.52427e-06				5.52427e-06
5.15433e-06				5.15433e-06
4.80916e-06				4.80916e-06
4.4871e-06				4.4871e-06
4.18661e-06				4.18661e-06
3.90625e-06				3.90625e-06
3.64466e-06				3.64466e-06
3.40059e-06				3.40059e-06
3.17286e-06				3.17286e-06
2.96038e-06				2.96038e-06
2.76214e-06				2.76214e-06
2.57716e-06				2.57716e-06
2.40458e-06				2.40458e-06
2.24355e-06				2.24355e-06
2.09331e-06				2.09331e-06
1.95312e-06				1.95312e-06
1.82233e-06				1.82233e-06
1.70029e-06				1.70029e-06
1.58643e-06				1.58643e-06
1.48019e-06				1.48019e-06
1.38107e-06				1.38107e-06
1.28858e-06				1.28858e-06
1.20229e-06				1.20229e-06
1.12178e-06				1.12178e-06
1.04665e-06				1.04665e-06
9.76562e-07				9.76562e-07
9.11165e-07				9.11165e-07
8.50147e-07				8.50147e-07
7.93215e-07				7.93215e-07
7.40096e-07				7.40096e-07
6.90534e-07				6.90534e-07
6.44291e-07				6.44291e-07
6.01145e-07				6.01145e-07
5.60888e-07				5.60888e-07
5.23327e-07				5.23327e-07
4.88281e-07				4.88281e-07
4.55582e-07				4.55582e-07
4.25074e-07				4.25074e-07
3.96608e-07				3.96608e-07
3.70048e-07				3.70048e-07
3.45267e-07				3.45267e-07
3.22145e-07				3.22145e-07
3.00572e-07				3.00572e-07
2.80444e-07				2.80444e-07
2.61663e-07				2.61663e-07
2.44141e-07				2.44141e-07
2.27791e-07				2.27791e-07
2.12537e-07				2.12537e-07
1.98304e-07				1.98304e-07
1.85024e-07				1.85024e-07
1.72633e-07				1.72633e-07
1.61073e-07				1.61073e-07
1.50286e-07				1.50286e-07
1.40222e-07				1.40222e-07
1.30832e-07				1.30832e-07
1.2207e-07				1.2207e-07
1.13896e-07				1.13896e-07
1.06268e-07				1.06268e-07
9.91519e-08				9.91519e-08
9.2512e-08				9.2512e-08
8.63167e-08				8.63167e-08
8.05364e-08				8.05364e-08
7.51431e-08				7.51431e-08
7.0111e-08				7.0111e-08
6.54159e-08				6.54159e-08
6.10352e-08				6.10352e-08
5.69478e-08				5.69478e-08
5.31342e-08				5.31342e-08
4.95759e-08				4.95759e-08
4.6256e-08				4.6256e-08
4.31584e-08				4.31584e-08
4.02682e-08				4.02682e-08
3.75715e-08				3.75715e-08
3.50555e-08				3.50555e-08
3.27079e-08				3.27079e-08
3.05176e-08				3.05176e-08
2.84739e-08				2.84739e-08
2.65671e-08				2.65671e-08
2.4788e-08				2.4788e-08
2.3128e-08				2.3128e-08
2.15792e-08				2.15792e-08
2.01341e-08				2.01341e-08
1.87858e-08				1.87858e-08
1.75277e-08				1.75277e-08
1.6354e-08				1.6354e-08
1.52588e-08				1.52588e-08
1.4237e-08				1.4237e-08
1.32835e-08				1.32835e-08
1.2394e-08				1.2394e-08
1.1564e-08				1.1564e-08
1.07896e-08				1.07896e-08
1.0067e-08				1.0067e-08
9.39289e-09				9.39289e-09
8.76387e-09				8.76387e-09
8.17698e-09				8.17698e-09
7.62939e-09				7.62939e-09
7.11848e-09				7.11848e-09
6.64177e-09				6.64177e-09
6.19699e-09				6.19699e-09
5.782e-09				5.782e-09
5.3948e-09				5.3948e-09
5.03352e-09				5.03352e-09
4.69644e-09				4.69644e-09
4.38194e-09				4.38194e-09
4.08849e-09				4.08849e-09
3.8147e-09				3.8147e-09
