# Supplementary material for: HDAC6-dependent deacetylation of SAE2 enhances SUMO1 conjugation for mitotic integrity
Source: EMBO J. 2025 Aug 20;44(19):5537–63. doi: 10.1038/s44318-025-00532-y (PMC12489036; doi:10.1038/s44318-025-00532-y)
Supplement: Supplementary file 4 — Figure 2 raw data [file 44318_2025_532_MOESM4_ESM.zip › Figure 2/2A/WT v SUMO1 and SUMO2 results I 2025_NEW_CompareResultsRawData.xlsx]

## Sheet: Export
NanoTemper Technologies	NanoTemper Technologies
MO.Affinity Analysis v2.3	MO.Affinity Analysis v2.3
Origin of exported data	Origin of exported data
Project Title:
Comment:
Project File Path:	D:\mst\Final complete analysis with correct KQ results I 2025_NEW.nta
Analysis-Set Name:	Analysis-Set #3 WT SAE1 vs SUMO1 and SUMO2
Exported from:	Compare Results (Chart)
Exported on:	2025-05-11 14:14:14
Sample Information	Sample Information			Sample Information	Sample Information
Merge-Set Name:	WT-S1_1 (#04)			Merge-Set Name:	WT-S2_2 (#05)
Date of Measurement:	2021-03-24 17:04:42.749 → 2021-03-24 20:14:28.664			Date of Measurement:	2021-03-24 17:52:24.298 → 2021-04-28 16:20:58.021
Capillary Type:	Monolith NT.115 Premium Capillary			Capillary Type:	Monolith NT.115 Premium Capillary
Target:	WT			Target:	WT
TargetConcentration:	1e-08			TargetConcentration:	1e-08
Ligand:	SUMO1			Ligand:	SUMO2
Measurement Settings	Measurement Settings			Measurement Settings	Measurement Settings
MST-Power:	High			MST-Power:	High
Excitation-Power:	20			Excitation-Power:	20
Excitation type:	Nano - RED			Excitation type:	Nano - RED
Thermostat Setpoint:	22			Thermostat Setpoint:	22
Analysis Settings	Analysis Settings			Analysis Settings	Analysis Settings
Type of Analysis:	MST			Type of Analysis:	MST
Evaluation strategy:	On Time			Evaluation strategy:	On Time
Cold Region Start:	-1			Cold Region Start:	-1
Cold Region End:	0			Cold Region End:	0
Hot Region Start:	1.5			Hot Region Start:	1.5
Hot Region End:	2.5			Hot Region End:	2.5
Fit Results (Kd)	Fit Results (Kd)			Fit Results (Kd)	Fit Results (Kd)
Fit Model:	Kd			Fit Model:	Kd
Bound	904.506			Bound	899.207
Unbound	911.644			Unbound	908.686
Kd	3.71108e-06			Kd	1.47173e-05
TargetConc	1e-08			TargetConc	1e-08
Standard Deviation:	0.605951			Standard Deviation:	0.287093
Kd Confidence:	1.1385e-06			Kd Confidence:	1.87722e-06
Dose Response Curve	Dose Response Curve	Dose Response Curve		Dose Response Curve	Dose Response Curve	Dose Response Curve
Dose	Response	Err-Values		Dose	Response	Err-Values
1.52588e-09	-0.177824	0		1.52588e-09	-0.0342505	0
3.05176e-09	-0.0440623	0.169039		3.05176e-09	0.0334575	0.142199
6.10352e-09	0.0500063	0.24369		6.10352e-09	0.0331631	0.0999561
1.2207e-08	-0.0209198	0.142614		1.2207e-08	0.019586	0.0491938
2.44141e-08	-0.0857269	0.13068		2.44141e-08	-0.0151353	0.15849
4.88281e-08	0.072184	0.3172		4.88281e-08	-0.00558686	0.0342773
9.76563e-08	0.131624	0.217998		9.76563e-08	-0.0601353	0.0385452
1.95313e-07	0.0732868	0.174373		1.95313e-07	0.00195746	0.13399
3.90625e-07	0.179867	0.0387815		3.90625e-07	0.0236859	0.039981
7.8125e-07	0.222771	0.0602821		7.8125e-07	0.0985453	0.110003
1.5625e-06	0.361136	0.228476		1.5625e-06	0.0889297	0.0552854
3.125e-06	0.428161	0.175363		3.125e-06	0.209685	0.0109427
6.25e-06	0.500506	0.286388		6.25e-06	0.292368	0.0363599
1.25e-05	0.78259	0.188498		1.25e-05	0.448575	0.0761635
2.5e-05	0.869614	0.228796		2.5e-05	0.621633	0.0418873
5e-05	0.978897	0.273725		5e-05	0.759918	0.080054
				0.0001	0.887805	0

## Sheet: Fit-Values
Dose	WT-S1_1 (#04)	FractionBound		Dose	WT-S2_2 (#05)	FractionBound
4.66516e-05				9.28731e-05
4.35275e-05				8.62542e-05
4.06126e-05				8.0107e-05
3.78929e-05				7.43979e-05
3.53553e-05				6.90956e-05
3.29877e-05				6.41713e-05
3.07786e-05				5.95979e-05
2.87175e-05				5.53504e-05
2.67943e-05				5.14057e-05
2.5e-05				4.77421e-05
2.33258e-05				4.43396e-05
2.17638e-05				4.11796e-05
2.03063e-05				3.82447e-05
1.89465e-05				3.55191e-05
1.76777e-05				3.29877e-05
1.64938e-05				3.06367e-05
1.53893e-05				2.84533e-05
1.43587e-05				2.64255e-05
1.33972e-05				2.45421e-05
1.25e-05				2.27931e-05
1.16629e-05				2.11686e-05
1.08819e-05				1.966e-05
1.01532e-05				1.82588e-05
9.47323e-06				1.69576e-05
8.83883e-06				1.5749e-05
8.24692e-06				1.46266e-05
7.69465e-06				1.35842e-05
7.17936e-06				1.26161e-05
6.69858e-06				1.17169e-05
6.25e-06				1.08819e-05
5.83146e-06				1.01063e-05
5.44094e-06				9.38608e-06
5.07658e-06				8.71715e-06
4.73661e-06				8.09589e-06
4.41942e-06				7.51891e-06
4.12346e-06				6.98304e-06
3.84733e-06				6.48537e-06
3.58968e-06				6.02317e-06
3.34929e-06				5.59391e-06
3.125e-06				5.19524e-06
2.91573e-06				4.82498e-06
2.72047e-06				4.48111e-06
2.53829e-06				4.16175e-06
2.36831e-06				3.86515e-06
2.20971e-06				3.58968e-06
2.06173e-06				3.33385e-06
1.92366e-06				3.09625e-06
1.79484e-06				2.87559e-06
1.67465e-06				2.67065e-06
1.5625e-06				2.48031e-06
1.45786e-06				2.30355e-06
1.36024e-06				2.13938e-06
1.26914e-06				1.9869e-06
1.18415e-06				1.8453e-06
1.10485e-06				1.71379e-06
1.03087e-06				1.59165e-06
9.61832e-07				1.47822e-06
8.97421e-07				1.37286e-06
8.37323e-07				1.27502e-06
7.8125e-07				1.18415e-06
7.28932e-07				1.09976e-06
6.80118e-07				1.02138e-06
6.34572e-07				9.4859e-07
5.92077e-07				8.80985e-07
5.52427e-07				8.18199e-07
5.15433e-07				7.59887e-07
4.80916e-07				7.05731e-07
4.4871e-07				6.55434e-07
4.18662e-07				6.08722e-07
3.90625e-07				5.6534e-07
3.64466e-07				5.25049e-07
3.40059e-07				4.87629e-07
3.17286e-07				4.52876e-07
2.96038e-07				4.20601e-07
2.76214e-07				3.90625e-07
2.57716e-07				3.62786e-07
2.40458e-07				3.3693e-07
2.24355e-07				3.12918e-07
2.09331e-07				2.90617e-07
1.95313e-07				2.69905e-07
1.82233e-07				2.50669e-07
1.70029e-07				2.32804e-07
1.58643e-07				2.16213e-07
1.48019e-07				2.00803e-07
1.38107e-07				1.86493e-07
1.28858e-07				1.73201e-07
1.20229e-07				1.60858e-07
1.12178e-07				1.49394e-07
1.04665e-07				1.38746e-07
9.76563e-08				1.28858e-07
9.11165e-08				1.19675e-07
8.50147e-08				1.11146e-07
7.93215e-08				1.03224e-07
7.40096e-08				9.58678e-08
6.90534e-08				8.90354e-08
6.44291e-08				8.269e-08
6.01145e-08				7.67968e-08
5.60888e-08				7.13236e-08
5.23327e-08				6.62404e-08
4.88281e-08				6.15196e-08
4.55583e-08				5.71352e-08
4.25074e-08				5.30632e-08
3.96608e-08				4.92815e-08
3.70048e-08				4.57693e-08
3.45267e-08				4.25074e-08
3.22146e-08				3.94779e-08
3.00572e-08				3.66644e-08
2.80444e-08				3.40514e-08
2.61663e-08				3.16246e-08
2.44141e-08				2.93707e-08
2.27791e-08				2.72775e-08
2.12537e-08				2.53335e-08
1.98304e-08				2.3528e-08
1.85024e-08				2.18512e-08
1.72633e-08				2.02939e-08
1.61073e-08				1.88476e-08
1.50286e-08				1.75043e-08
1.40222e-08				1.62568e-08
1.30832e-08				1.50982e-08
1.2207e-08				1.40222e-08
1.13896e-08				1.30229e-08
1.06268e-08				1.20947e-08
9.91519e-09				1.12328e-08
9.2512e-09				1.04322e-08
8.63168e-09				9.68873e-09
8.05364e-09				8.99823e-09
7.51431e-09				8.35693e-09
7.0111e-09				7.76135e-09
6.54159e-09				7.20821e-09
6.10352e-09				6.69449e-09
5.69478e-09				6.21738e-09
5.31342e-09				5.77428e-09
4.9576e-09				5.36275e-09
4.6256e-09				4.98056e-09
4.31584e-09				4.6256e-09
4.02682e-09				4.29594e-09
3.75715e-09				3.98977e-09
3.50555e-09				3.70543e-09
3.27079e-09				3.44135e-09
3.05176e-09				3.19609e-09
2.84739e-09				2.96831e-09
2.65671e-09				2.75676e-09
2.4788e-09				2.56029e-09
2.3128e-09				2.37782e-09
2.15792e-09				2.20836e-09
2.01341e-09				2.05097e-09
1.87858e-09				1.9048e-09
1.75277e-09				1.76905e-09
1.6354e-09				1.64297e-09
1.52588e-09				1.52588e-09
