# Supplementary material for: HDAC6-dependent deacetylation of SAE2 enhances SUMO1 conjugation for mitotic integrity
Source: EMBO J. 2025 Aug 20;44(19):5537–63. doi: 10.1038/s44318-025-00532-y (PMC12489036; doi:10.1038/s44318-025-00532-y)
Supplement: Supplementary file 4 — Figure 2 raw data [file 44318_2025_532_MOESM4_ESM.zip › Figure 2/2B/Figure 2b.xlsx]

## Sheet: Fig. 2b
Morris 2023-01-06 12h44m36s(Pro-Q Emerald 488)					SUMO1 adenylation		N=1	Morris 2023-01-06 12h42m56s(Pro-Q Emerald 488)							Morris 2023-01-09 17h17m35s(Pro-Q Emerald 488)
	Wt -ATP	WT	CG	KQ	KR				Wt -ATP	WT	CG	KQ	KR			Wt -ATP	WT	CG	KQ	KR
S1-Ad	6.926	23.656	64.739	49.795	26.957			S1-Ad	3.327	12.19	32.325	26.493	13.722		S2-Ad	9.102	53.97	63.719	60.759	48.115
	0	16.73	57.813	42.869	20.031				0	8.863	28.998	23.166	10.395			0	44.868	54.617	51.657	39.013
		1	3.45565	2.5624	1.19731					1	3.2718	2.61379	1.17285				1	1.21728	1.15131	0.869506
		0	2.45565	1.5624	0.19731					0	2.2718	1.61379	0.172853				0	0.217282	0.151311	-0.13049
Morris 2023-01-09 17h17m35s(Pro-Q Emerald 488)					SUMO1 adenylation		N=2									Wt -ATP	WT	CG	KQ	KR
S1-Ad	Wt -ATP	WT	CG	KQ	KR										S2-Ad	1.009	18.778	25.313	23.996	23.385
	10.537	60.969	73.767	66.917	57.081											0	17.769	24.304	22.987	22.376
	0	50.432	63.23	56.38	46.544												1	1.36777	1.29366	1.25927
		1	1.25377	1.11794	0.922906												0	0.367775	0.293657	0.259272
		0	0.253767	0.117941	-0.07709
															Morris 2023-01-17 12h26m55s(Pro-Q Emerald 488)
Morris 2023-01-10 10h51m26s(Pro-Q Emerald 488)																Wt -ATP	WT	CG	KQ	KR
S1-Ad	Wt -ATP	WT	CG	KQ	KR										S2-Ad	5.642	34.498	54.606	46.576	34.254
	5.141	49.068	59.203	58.179	54.313											0	28.856	48.964	40.934	28.612
	0	43.927	54.062	53.038	49.172												1	1.69684	1.41856	0.991544
		1	1.23072	1.20741	1.1194												0	0.696839	0.418561	-0.00846
		0	0.230724	0.207412	0.119403
Morris 2023-01-17 12h26m23s(Pro-Q Emerald 488)
S1-Ad	Wt -ATP	WT	CG	KQ	KR
	8.118	37.014	49.98	48.362	39.72
	0	28.896	41.862	40.244	31.602
		1	1.44871	1.39272	1.09365
		0	0.448713	0.392719	0.093646
