# Supplementary material for: HDAC6-dependent deacetylation of SAE2 enhances SUMO1 conjugation for mitotic integrity
Source: EMBO J. 2025 Aug 20;44(19):5537–63. doi: 10.1038/s44318-025-00532-y (PMC12489036; doi:10.1038/s44318-025-00532-y)
Supplement: Supplementary file 4 — Figure 2 raw data [file 44318_2025_532_MOESM4_ESM.zip › Figure 2/2D/Figure 2.xlsx]

## Sheet: Fig. 2d Quantification
SUMO1 SUMO2 comp conjugation of RanGAP1
N=1 Scans 15.1.25
	SUMO1 Scan19 N=1									SUMO2/3 Scan16
Blanks	12	65	93.046	92	95			Blanks	1	48	84.25	83	85
	13	65	92.938	92	95				2	48	84.333	83	86
	14	65	92.985	91	94				3	48	84.542	82	87
	15	65	92.631	91	94				4	48	84.979	83	87
	16	65	92.508	91	94				5	48	84.438	83	86
	17	65	92.369	90	95				6	48	84.25	84	86
	18	65	91.815	91	93				7	48	85.5	83	88
	19	65	91.354	91	93				8	48	85.875	83	88
	20	65	91.046	89	95				9	48	85.438	85	87
	21	65	90.631	88	92				10	48	86.417	85	87
	22	65	89.385	88	91				11	48	86.896	86	88
	23	65	88.985	87	91				12	48	87.083	86	88
WT -ATP	24	65	93.554	92	96	0.508	0.020767	WT -ATP	13	48	84.083	83	85	-0.167	-0.00303
WT S1	25	65	117.4	97	139	24.462	1	WT S1	14	48	85.146	83	89	0.813	0.014732
WT S2	26	65	93.738	91	97	0.753	0.030782	WT S2	15	48	139.729	88	184	55.187	1
WT S1 S2	27	65	107.585	92	125	14.954	0.611316	WT S1 S2	16	48	112.146	89	141	27.167	0.492272
KQ -ATP	28	65	92.892	90	95	0.384	0.015698	KQ -ATP	17	48	84.312	83	87	-0.126	-0.00228
KQ S1	29	65	112.4	94	133	20.031	0.818862	KQ S1	18	48	84.646	82	88	0.396	0.007176
KQ S2	30	65	92.754	92	96	0.939	0.038386	KQ S2	19	48	139.375	94	182	53.875	0.976226
KQ S1 S2	31	65	94.369	90	98	3.015	0.123252	KQ S1 S2	20	48	132.292	96	163	46.417	0.841086
KR -ATP	32	65	91.138	90	94	0.092	0.003761	KR -ATP	21	48	85.708	85	88	0.27	0.004892
KR S1	33	65	123.2	94	150	32.569	1.33141	KR S1	22	48	85.625	84	88	-0.792	-0.01435
KR S2	34	65	90.062	88	92	0.677	0.027676	KR S2	23	48	138.271	102	183	51.375	0.930926
KR S1 S2	35	65	108.554	96	122	19.569	0.799975	KR S1 S2	24	48	122.792	101	158	35.709	0.647055
N=2 Scan 31 SUMO1									Scan32 SUMO2/3									Scan35
WT -ATP	1	77	90.974	87	95	0.519	0.026343		49	48	87.312	86	89	1.312	0.022934		97	84	87.571	87	88	0.523	0.008319
WT S1	2	77	109.247	90	149	19.702	1		50	48	87.708	87	91	0.666	0.011642		98	84	88.048	86	93	0.596	0.00948
WT S2	3	77	88.247	87	91	0.156	0.007918		51	48	146.146	100	176	57.208	1		99	84	152.036	94	192	62.869	1
WT S1 S2	4	77	102.532	88	133	14.402	0.730992		52	48	101.833	91	118	13.083	0.228692		100	84	104.5	94	125	15.512	0.246735
KQ -ATP	5	77	87.662	85	90	0.168	0.008527		53	48	95.292	89	100	6.25	0.10925		101	84	96.905	92	105	7.441	0.118357
KQ S1	6	77	97.208	87	129	9.533	0.48386		54	48	90.771	89	96	0.771	0.013477		102	84	91.155	89	96	1.488	0.023668
KQ S2	7	77	86.844	84	89	-0.195	-0.0099		55	48	141.292	108	173	49.084	0.857992		103	84	147.321	105	181	56.94	0.905693
KQ S1 S2	8	77	87.857	86	92	0.974	0.049437		56	48	124.938	99	152	33.542	0.586317		104	84	128.488	98	161	37.833	0.601775
KR -ATP	9	77	86.675	84	93	0.675	0.03426		57	48	102.312	92	113	11.812	0.206475		105	84	105.31	93	121	14.989	0.238416
KR S1	10	77	128.688	85	190	41.779	2.12055		58	48	91.979	90	95	1.791	0.031307		106	84	92.083	90	94	1.678	0.02669
KR S2	11	77	86.091	83	89	-0.883	-0.04482		59	48	153.146	107	184	60.896	1.06447		107	84	162.452	115	192	71.19	1.13236
KR S1 S2	12	77	105.545	87	148	19.051	0.966958		60	48	115.104	103	134	23.896	0.417704		108	84	119.25	105	149	28.238	0.449156
	13	77	90.455	89	91				61	48	86	85	87				109	84	87.048	86	88
	14	77	89.545	89	90				62	48	87.042	85	88				110	84	87.452	86	89
	15	77	88.091	87	89				63	48	88.938	87	92				111	84	89.167	87	94
	16	77	88.13	87	89				64	48	88.75	87	90				112	84	88.988	88	90
	17	77	87.494	87	88				65	48	89.042	88	91				113	84	89.464	88	92
	18	77	87.675	87	88				66	48	90	88	92				114	84	89.667	88	95
	19	77	87.039	86	88				67	48	92.208	91	94				115	84	90.381	87	92
	20	77	86.883	86	88				68	48	91.396	90	93				116	84	90.655	89	93
	21	77	86	86	86				69	48	90.5	89	91				117	84	90.321	89	92
	22	77	86.909	86	87				70	48	90.188	90	91				118	84	90.405	89	92
	23	77	86.974	84	98				71	48	92.25	91	95				119	84	91.262	90	94
	24	77	86.494	85	88				72	48	91.208	90	92				120	84	91.012	89	93
N=3 Scan 31 SUMO1									Scan32 SUMO2/3
25	70	86.2	85	87	0.286	0.016753			73	44	84.977	84	86	0.022	0.000804
26	70	101.586	88	124	17.072	1			74	44	85.636	83	90	1.045	0.038189
27	70	85.071	84	86	1.085	0.063554			75	44	112.455	88	141	27.364	1
28	70	92.871	86	104	8.657	0.507088			76	44	87.477	86	91	3.182	0.116284
29	70	84.743	83	86	0.929	0.054417			77	44	86.023	85	87	1.273	0.046521
30	70	101.171	85	122	17.1	1.00164			78	44	85.455	83	89	0.319	0.011658
31	70	84.643	84	86	0.972	0.056935			79	44	121.591	92	151	36.341	1.32806
32	70	85.957	84	88	2.5	0.146439			80	44	105.864	89	123	21.159	0.773242
33	70	85.543	84	87	1.486	0.087043			81	44	86.25	84	90	1.909	0.069763
34	70	123.786	87	170	38.543	2.25767			82	44	84.636	83	87	-0.114	-0.00417
35	70	84.929	84	86	0.672	0.039363			83	44	164.591	115	197	79.386	2.90111
36	70	103.2	88	126	18.514	1.08447			84	44	107.727	95	130	22.341	0.816438
37	70	85.914	85	87					85	44	84.955	84	86
38	70	84.514	84	85					86	44	84.591	81	87
39	70	83.986	83	87					87	44	85.091	83	88
40	70	84.214	83	86					88	44	84.295	84	85
41	70	83.814	83	86					89	44	84.75	84	86
42	70	84.071	83	86					90	44	85.136	83	87
43	70	83.671	83	85					91	44	85.25	84	88
44	70	83.457	83	84					92	44	84.705	83	85
45	70	84.057	83	86					93	44	84.341	83	86
46	70	85.243	83	90					94	44	84.75	84	86
47	70	84.257	84	86					95	44	85.205	84	87
48	70	84.686	84	86					96	44	85.386	83	88
											Scan16								Scan18
									101	126	93.492	92	95	1.135	0.058732		125	180	94.117	92	97	-0.377	-0.00578
									102	126	93.96	93	96	0.801	0.041449		126	180	94.194	93	99	-0.439	-0.00673
									103	126	114.452	98	135	19.325	1		127	180	160.889	101	203	65.245	1
									104	126	95.492	93	97	2.222	0.114981		128	180	107.394	95	135	11.255	0.172504
									105	126	95.056	94	98	1.929	0.099819		129	180	104.972	94	130	9.166	0.140486
									106	126	94.476	93	98	1.174	0.06075		130	180	95.228	93	110	0.384	0.005886
									107	126	121.111	97	146	26.849	1.38934		131	180	166.733	104	203	71.933	1.10251
									108	126	102.206	95	112	8.849	0.457904		132	180	137.022	96	187	42.194	0.646701
									109	126	95.095	93	97	2.357	0.121966		133	180	104.339	93	128	9.745	0.14936
									110	126	94.587	93	98	1.833	0.094851		134	180	94.689	93	101	0.311	0.004767
									111	126	133.214	101	161	39.341	2.03576		135	180	176.539	108	206	80.856	1.23927
									112	126	100.96	96	107	7.841	0.405744		136	180	138.117	99	182	42.623	0.653276
									113	126	92.357	91	94				137	180	94.494	93	97
									114	126	93.159	92	96				138	180	94.633	93	96
									115	126	95.127	92	99				139	180	95.644	94	97
									116	126	93.27	92	95				140	180	96.139	91	103
									117	126	93.127	90	96				141	180	95.806	95	99
									118	126	93.302	92	95				142	180	94.844	93	96
									119	126	94.262	92	97				143	180	94.8	93	97
									120	126	93.357	92	95				144	180	94.828	94	96
									121	126	92.738	92	94				145	180	94.594	93	95
									122	126	92.754	91	94				146	180	94.378	94	96
									123	126	93.873	92	96				147	180	95.683	93	103
									124	126	93.119	92	95				148	180	95.494	94	99
