# Supplementary material for: HDAC6-dependent deacetylation of SAE2 enhances SUMO1 conjugation for mitotic integrity
Source: EMBO J. 2025 Aug 20;44(19):5537–63. doi: 10.1038/s44318-025-00532-y (PMC12489036; doi:10.1038/s44318-025-00532-y)
Supplement: Supplementary file 4 — Figure 2 raw data [file 44318_2025_532_MOESM4_ESM.zip › Figure 2/2F/Figure 2f.xlsx]

## Sheet: Fig. 2a
Figure 2a – MST analysis SAE1:SAE2 WT/K164Q binding SUMO1/SUMO2

## Sheet: Fig. 2b
Morris 2023-01-06 12h44m36s(Pro-Q Emerald 488)					SUMO1 adenylation		N=1	Morris 2023-01-06 12h42m56s(Pro-Q Emerald 488)							Morris 2023-01-09 17h17m35s(Pro-Q Emerald 488)
	Wt -ATP	WT	CG	KQ	KR				Wt -ATP	WT	CG	KQ	KR			Wt -ATP	WT	CG	KQ	KR
S1-Ad	6.926	23.656	64.739	49.795	26.957			S1-Ad	3.327	12.19	32.325	26.493	13.722		S2-Ad	9.102	53.97	63.719	60.759	48.115
	0	16.73	57.813	42.869	20.031				0	8.863	28.998	23.166	10.395			0	44.868	54.617	51.657	39.013
		1	3.45565	2.5624	1.19731					1	3.2718	2.61379	1.17285				1	1.21728	1.15131	0.869506
		0	2.45565	1.5624	0.19731					0	2.2718	1.61379	0.172853				0	0.217282	0.151311	-0.13049
Morris 2023-01-09 17h17m35s(Pro-Q Emerald 488)					SUMO1 adenylation		N=2									Wt -ATP	WT	CG	KQ	KR
S1-Ad	Wt -ATP	WT	CG	KQ	KR										S2-Ad	1.009	18.778	25.313	23.996	23.385
	10.537	60.969	73.767	66.917	57.081											0	17.769	24.304	22.987	22.376
	0	50.432	63.23	56.38	46.544												1	1.36777	1.29366	1.25927
		1	1.25377	1.11794	0.922906												0	0.367775	0.293657	0.259272
		0	0.253767	0.117941	-0.07709
															Morris 2023-01-17 12h26m55s(Pro-Q Emerald 488)
Morris 2023-01-10 10h51m26s(Pro-Q Emerald 488)																Wt -ATP	WT	CG	KQ	KR
S1-Ad	Wt -ATP	WT	CG	KQ	KR										S2-Ad	5.642	34.498	54.606	46.576	34.254
	5.141	49.068	59.203	58.179	54.313											0	28.856	48.964	40.934	28.612
	0	43.927	54.062	53.038	49.172												1	1.69684	1.41856	0.991544
		1	1.23072	1.20741	1.1194												0	0.696839	0.418561	-0.00846
		0	0.230724	0.207412	0.119403
Morris 2023-01-17 12h26m23s(Pro-Q Emerald 488)
S1-Ad	Wt -ATP	WT	CG	KQ	KR
	8.118	37.014	49.98	48.362	39.72
	0	28.896	41.862	40.244	31.602
		1	1.44871	1.39272	1.09365
		0	0.448713	0.392719	0.093646

## Sheet: Fig. 2e
SUMO1 SUMO2 comp conjugation of RanGAP1
N=1 Scans 15.1.25
	SUMO1 Scan19 N=1									SUMO2/3 Scan16
Blanks	12	65	93.046	92	95			Blanks	1	48	84.25	83	85
	13	65	92.938	92	95				2	48	84.333	83	86
	14	65	92.985	91	94				3	48	84.542	82	87
	15	65	92.631	91	94				4	48	84.979	83	87
	16	65	92.508	91	94				5	48	84.438	83	86
	17	65	92.369	90	95				6	48	84.25	84	86
	18	65	91.815	91	93				7	48	85.5	83	88
	19	65	91.354	91	93				8	48	85.875	83	88
	20	65	91.046	89	95				9	48	85.438	85	87
	21	65	90.631	88	92				10	48	86.417	85	87
	22	65	89.385	88	91				11	48	86.896	86	88
	23	65	88.985	87	91				12	48	87.083	86	88
WT -ATP	24	65	93.554	92	96	0.508	0.020767	WT -ATP	13	48	84.083	83	85	-0.167	-0.00303
WT S1	25	65	117.4	97	139	24.462	1	WT S1	14	48	85.146	83	89	0.813	0.014732
WT S2	26	65	93.738	91	97	0.753	0.030782	WT S2	15	48	139.729	88	184	55.187	1
WT S1 S2	27	65	107.585	92	125	14.954	0.611316	WT S1 S2	16	48	112.146	89	141	27.167	0.492272
KQ -ATP	28	65	92.892	90	95	0.384	0.015698	KQ -ATP	17	48	84.312	83	87	-0.126	-0.00228
KQ S1	29	65	112.4	94	133	20.031	0.818862	KQ S1	18	48	84.646	82	88	0.396	0.007176
KQ S2	30	65	92.754	92	96	0.939	0.038386	KQ S2	19	48	139.375	94	182	53.875	0.976226
KQ S1 S2	31	65	94.369	90	98	3.015	0.123252	KQ S1 S2	20	48	132.292	96	163	46.417	0.841086
KR -ATP	32	65	91.138	90	94	0.092	0.003761	KR -ATP	21	48	85.708	85	88	0.27	0.004892
KR S1	33	65	123.2	94	150	32.569	1.33141	KR S1	22	48	85.625	84	88	-0.792	-0.01435
KR S2	34	65	90.062	88	92	0.677	0.027676	KR S2	23	48	138.271	102	183	51.375	0.930926
KR S1 S2	35	65	108.554	96	122	19.569	0.799975	KR S1 S2	24	48	122.792	101	158	35.709	0.647055
N=2 Scan 31 SUMO1									Scan32 SUMO2/3									Scan35
WT -ATP	1	77	90.974	87	95	0.519	0.026343		49	48	87.312	86	89	1.312	0.022934		97	84	87.571	87	88	0.523	0.008319
WT S1	2	77	109.247	90	149	19.702	1		50	48	87.708	87	91	0.666	0.011642		98	84	88.048	86	93	0.596	0.00948
WT S2	3	77	88.247	87	91	0.156	0.007918		51	48	146.146	100	176	57.208	1		99	84	152.036	94	192	62.869	1
WT S1 S2	4	77	102.532	88	133	14.402	0.730992		52	48	101.833	91	118	13.083	0.228692		100	84	104.5	94	125	15.512	0.246735
KQ -ATP	5	77	87.662	85	90	0.168	0.008527		53	48	95.292	89	100	6.25	0.10925		101	84	96.905	92	105	7.441	0.118357
KQ S1	6	77	97.208	87	129	9.533	0.48386		54	48	90.771	89	96	0.771	0.013477		102	84	91.155	89	96	1.488	0.023668
KQ S2	7	77	86.844	84	89	-0.195	-0.0099		55	48	141.292	108	173	49.084	0.857992		103	84	147.321	105	181	56.94	0.905693
KQ S1 S2	8	77	87.857	86	92	0.974	0.049437		56	48	124.938	99	152	33.542	0.586317		104	84	128.488	98	161	37.833	0.601775
KR -ATP	9	77	86.675	84	93	0.675	0.03426		57	48	102.312	92	113	11.812	0.206475		105	84	105.31	93	121	14.989	0.238416
KR S1	10	77	128.688	85	190	41.779	2.12055		58	48	91.979	90	95	1.791	0.031307		106	84	92.083	90	94	1.678	0.02669
KR S2	11	77	86.091	83	89	-0.883	-0.04482		59	48	153.146	107	184	60.896	1.06447		107	84	162.452	115	192	71.19	1.13236
KR S1 S2	12	77	105.545	87	148	19.051	0.966958		60	48	115.104	103	134	23.896	0.417704		108	84	119.25	105	149	28.238	0.449156
	13	77	90.455	89	91				61	48	86	85	87				109	84	87.048	86	88
	14	77	89.545	89	90				62	48	87.042	85	88				110	84	87.452	86	89
	15	77	88.091	87	89				63	48	88.938	87	92				111	84	89.167	87	94
	16	77	88.13	87	89				64	48	88.75	87	90				112	84	88.988	88	90
	17	77	87.494	87	88				65	48	89.042	88	91				113	84	89.464	88	92
	18	77	87.675	87	88				66	48	90	88	92				114	84	89.667	88	95
	19	77	87.039	86	88				67	48	92.208	91	94				115	84	90.381	87	92
	20	77	86.883	86	88				68	48	91.396	90	93				116	84	90.655	89	93
	21	77	86	86	86				69	48	90.5	89	91				117	84	90.321	89	92
	22	77	86.909	86	87				70	48	90.188	90	91				118	84	90.405	89	92
	23	77	86.974	84	98				71	48	92.25	91	95				119	84	91.262	90	94
	24	77	86.494	85	88				72	48	91.208	90	92				120	84	91.012	89	93
N=3 Scan 31 SUMO1									Scan32 SUMO2/3
25	70	86.2	85	87	0.286	0.016753			73	44	84.977	84	86	0.022	0.000804
26	70	101.586	88	124	17.072	1			74	44	85.636	83	90	1.045	0.038189
27	70	85.071	84	86	1.085	0.063554			75	44	112.455	88	141	27.364	1
28	70	92.871	86	104	8.657	0.507088			76	44	87.477	86	91	3.182	0.116284
29	70	84.743	83	86	0.929	0.054417			77	44	86.023	85	87	1.273	0.046521
30	70	101.171	85	122	17.1	1.00164			78	44	85.455	83	89	0.319	0.011658
31	70	84.643	84	86	0.972	0.056935			79	44	121.591	92	151	36.341	1.32806
32	70	85.957	84	88	2.5	0.146439			80	44	105.864	89	123	21.159	0.773242
33	70	85.543	84	87	1.486	0.087043			81	44	86.25	84	90	1.909	0.069763
34	70	123.786	87	170	38.543	2.25767			82	44	84.636	83	87	-0.114	-0.00417
35	70	84.929	84	86	0.672	0.039363			83	44	164.591	115	197	79.386	2.90111
36	70	103.2	88	126	18.514	1.08447			84	44	107.727	95	130	22.341	0.816438
37	70	85.914	85	87					85	44	84.955	84	86
38	70	84.514	84	85					86	44	84.591	81	87
39	70	83.986	83	87					87	44	85.091	83	88
40	70	84.214	83	86					88	44	84.295	84	85
41	70	83.814	83	86					89	44	84.75	84	86
42	70	84.071	83	86					90	44	85.136	83	87
43	70	83.671	83	85					91	44	85.25	84	88
44	70	83.457	83	84					92	44	84.705	83	85
45	70	84.057	83	86					93	44	84.341	83	86
46	70	85.243	83	90					94	44	84.75	84	86
47	70	84.257	84	86					95	44	85.205	84	87
48	70	84.686	84	86					96	44	85.386	83	88
											Scan16								Scan18
									101	126	93.492	92	95	1.135	0.058732		125	180	94.117	92	97	-0.377	-0.00578
									102	126	93.96	93	96	0.801	0.041449		126	180	94.194	93	99	-0.439	-0.00673
									103	126	114.452	98	135	19.325	1		127	180	160.889	101	203	65.245	1
									104	126	95.492	93	97	2.222	0.114981		128	180	107.394	95	135	11.255	0.172504
									105	126	95.056	94	98	1.929	0.099819		129	180	104.972	94	130	9.166	0.140486
									106	126	94.476	93	98	1.174	0.06075		130	180	95.228	93	110	0.384	0.005886
									107	126	121.111	97	146	26.849	1.38934		131	180	166.733	104	203	71.933	1.10251
									108	126	102.206	95	112	8.849	0.457904		132	180	137.022	96	187	42.194	0.646701
									109	126	95.095	93	97	2.357	0.121966		133	180	104.339	93	128	9.745	0.14936
									110	126	94.587	93	98	1.833	0.094851		134	180	94.689	93	101	0.311	0.004767
									111	126	133.214	101	161	39.341	2.03576		135	180	176.539	108	206	80.856	1.23927
									112	126	100.96	96	107	7.841	0.405744		136	180	138.117	99	182	42.623	0.653276
									113	126	92.357	91	94				137	180	94.494	93	97
									114	126	93.159	92	96				138	180	94.633	93	96
									115	126	95.127	92	99				139	180	95.644	94	97
									116	126	93.27	92	95				140	180	96.139	91	103
									117	126	93.127	90	96				141	180	95.806	95	99
									118	126	93.302	92	95				142	180	94.844	93	96
									119	126	94.262	92	97				143	180	94.8	93	97
									120	126	93.357	92	95				144	180	94.828	94	96
									121	126	92.738	92	94				145	180	94.594	93	95
									122	126	92.754	91	94				146	180	94.378	94	96
									123	126	93.873	92	96				147	180	95.683	93	103
									124	126	93.119	92	95				148	180	95.494	94	99

## Sheet: Fig. 2f
Figure 2f
SUMO1-E93Q SUMO2-Q89E comp conjugation of RanGAP1
N=1		SUMO1 Scan 24										SUMO2/3 Scan23
	45	72	92.583	92	93					25	255	85.973	85	87
	46	72	92.708	91	94					26	255	86.047	85	88
	47	72	92.694	92	93					27	255	86.439	84	92
	48	72	92.861	91	94					28	255	86.529	85	90
	49	72	92.069	91	93					29	255	87.204	85	93
	50	72	92.153	91	93					30	255	87.098	86	89
	51	72	92.472	91	94					31	255	87.298	85	90
	52	72	92.208	92	93					32	255	88.376	86	93
	53	72	91.014	91	92					33	255	88.725	87	93
	54	72	91.042	90	92					34	255	88.396	87	91
WT -ATP	55	72	91.653	90	93	-0.93	-0.03913			35	255	86.706	84	91	0.733	0.027374
WT S1	56	72	116.472	95	143	23.764	1			36	255	86.929	85	91	0.882	0.032939
WT S2	57	72	91.972	90	94	-0.722	-0.03038			37	255	113.216	84	213	26.777	1
WT S1 S2	58	72	110.972	91	140	18.111	0.762119			38	255	98.196	84	171	11.667	0.43571
WT EQ QE	59	72	95.028	91	102	2.959	0.124516			39	255	104.765	86	192	17.561	0.655824
KQ -ATP	60	72	91.597	90	96	-0.556	-0.0234			40	255	91.353	87	109	4.255	0.158905
KQ S1	61	72	123.694	90	167	31.222	1.31384			41	255	89.663	86	96	2.365	0.088322
KQ S2	62	72	91.139	89	94	-1.069	-0.04498			42	255	124.439	89	214	36.063	1.34679
KQ S1 S2	63	72	101.375	91	121	10.361	0.435996			43	255	126.573	90	209	37.848	1.41345
KQ EQ QE	65	72	127.764	92	170	36.722	1.54528			44	255	97.004	88	141	8.608	0.32147
N=2 Scan18										N=2 Scan19
WT -ATP	1	119	89.286	88	91	-0.706	-0.0193			61	128	85.992	84	87	-0.492	-0.0099
WT S1	2	119	126.832	93	170	36.58	1			62	128	86.93	84	91	-0.422	-0.00849
WT S2	3	119	89.63	88	92	-0.101	-0.00276			63	128	138.641	98	187	49.68	1
WT S1 S2	4	119	112.168	92	137	21.907	0.598879			64	128	93.602	88	107	4.266	0.08587
WT EQ QE	5	119	95.294	90	105	5.555	0.151859			65	128	113.164	92	146	22.961	0.462178
KQ -ATP	6	119	89.353	88	92	-0.151	-0.00413			66	128	92.078	89	98	2.086	0.041989
KQ S1	7	119	153.639	106	189	62.891	1.71927			67	128	89.938	88	93	-0.546	-0.01099
KQ S2	8	119	89.84	89	91	-0.765	-0.02091			68	128	149.266	98	193	58.313	1.17377
KQ S1 S2	9	119	98.471	90	112	8.345	0.22813			69	128	121	93	168	30.133	0.606542
KQ EQ QE	10	119	134.664	97	167	44.832	1.22559			70	128	99.016	91	112	8.321	0.167492
	11	119	89.992	89	91					71	128	86.484	85	88
	12	119	90.252	89	95					72	128	87.352	86	89
	13	119	89.731	89	91					73	128	88.961	87	93
	14	119	90.261	89	91					74	128	89.336	88	91
	15	119	89.739	89	91					75	128	90.203	89	93
	16	119	89.504	89	91					76	128	89.992	89	91
	17	119	90.748	89	92					77	128	90.484	90	92
	18	119	90.605	89	93					78	128	90.953	89	93
	19	119	90.126	89	92					79	128	90.867	89	93
	20	119	89.832	89	91					80	128	90.695	90	93
N=3 Scan17										Scan20
WT -ATP	41	160	84.794	83	89	-0.656	-0.0129			81	152	85.882	84	88	0.639	0.008119
WT S1	42	160	136.175	86	206	50.844	1			82	152	86.895	85	90	0.862	0.010952
WT S2	43	160	86.25	84	99	1.013	0.019924			83	152	165.349	96	207	78.704	1
WT S1 S2	44	160	110.713	85	163	25.738	0.506215			84	152	92.572	86	103	6.605	0.083922
WT EQ QE	45	160	86.194	84	91	1.157	0.022756			85	152	89.48	86	95	3.421	0.043467
KQ -ATP	46	160	85.931	84	89	1.4	0.027535			86	152	91.625	85	102	5.625	0.07147
KQ S1	47	160	121.562	85	188	36.612	0.720085			87	152	86.684	84	92	0.552	0.007014
KQ S2	48	160	86.4	84	92	1.831	0.036012			88	152	133.388	89	183	46.783	0.594417
KQ S1 S2	49	160	87.912	85	95	3.6	0.070805			89	152	113.053	87	150	26.467	0.336285
KQ EQ QE	50	160	102.463	85	145	17.538	0.344937			90	152	87.257	84	89	0.948	0.012045
	51	160	85.45	84	87					91	152	85.243	84	88
	52	160	85.331	84	87					92	152	86.033	84	92
	53	160	85.237	84	88					93	152	86.645	85	88
	54	160	84.975	84	86					94	152	85.967	84	88
	55	160	85.037	84	87					95	152	86.059	84	87
	56	160	84.531	82	86					96	152	86	84	87
	57	160	84.95	84	87					97	152	86.132	84	88
	58	160	84.569	83	87					98	152	86.605	84	90
	59	160	84.312	83	86					99	152	86.586	84	88
	60	160	84.925	84	86					100	152	86.309	85	88
