# Supplementary material for: HDAC6-dependent deacetylation of SAE2 enhances SUMO1 conjugation for mitotic integrity
Source: EMBO J. 2025 Aug 20;44(19):5537–63. doi: 10.1038/s44318-025-00532-y (PMC12489036; doi:10.1038/s44318-025-00532-y)
Supplement: Supplementary file 5 — Figure 4 raw data [file 44318_2025_532_MOESM5_ESM.zip]

Archive with 42 entries (35 files):
- Figure 4/4A/
- Figure 4/4A/Figure 4a.pptx
- Figure 4/4A/N=1 GFP-NuMA-SUMO1 2.tif
- Figure 4/4A/N=1 GFP-NuMA-SUMO1 3.tif
- Figure 4/4A/N=1 GFP-NuMA-SUMO1 composite.tif
- Figure 4/4A/N=1 GFP-NuMA-SUMO1.tif
- Figure 4/4A/N=2 GFP-NuMA-SUMO1 2.tif
- Figure 4/4A/N=2 GFP-NuMA-SUMO1 composite.tif
- Figure 4/4A/N=2 GFP-NuMA-SUMO1.tif
- Figure 4/4A/N=3 GFP-NuMA-SUMO1 2.tif
- Figure 4/4A/N=3 GFP-NuMA-SUMO1 3.tif
- Figure 4/4A/N=3 GFP-NuMA-SUMO1 4.tif
- Figure 4/4A/N=3 GFP-NuMA-SUMO1 5.tif
- Figure 4/4A/N=3 GFP-NuMA-SUMO1.tif
- Figure 4/4B/
- Figure 4/4B/2 and 3 NuMA structures example.tif
- Figure 4/4B/4 NuMA structures example.tif
- Figure 4/4B/N=2 NuMA red structures KQ or HDAC6i GFP-NuMA 5.8.24_-_Image067_ch02.tif
- Figure 4/4B/N=2 NuMA red structures KQ or HDAC6i GFP-NuMA 5.8.24_KQ_Image123_ch02.tif
- Figure 4/4C/
- Figure 4/4C/Figure 4c.xlsx
- Figure 4/4E/
- Figure 4/4E/Figure 4e.pptx
- Figure 4/4E/GFP-NuMA construct transfectios aGFP, aSUMO1, aSUMO2 westerns.tif
- Figure 4/4E/GFP-NuMA construct transfectios aVinculin westerns.tif
- Figure 4/4F/
- Figure 4/4F/-_Image068.jpg
- Figure 4/4F/-_Image068_ch00.jpg
- Figure 4/4F/-_Image068_ch01.jpg
- Figure 4/4F/-_Image068_ch02.jpg
- Figure 4/4F/KQ GFP-NuMA-KR_Image025.jpg
- Figure 4/4F/KQ GFP-NuMA-KR_Image025_ch00.jpg
- Figure 4/4F/KQ GFP-NuMA-KR_Image025_ch01.jpg
- Figure 4/4F/KQ GFP-NuMA-KR_Image025_ch02.jpg
- Figure 4/4F/KQ GFP-NuMA-KR-S1_Image039 Structures_ch00.jpg
- Figure 4/4F/KQ GFP-NuMA-KR-S1_Image039 Structures_ch01.jpg
- Figure 4/4F/KQ GFP-NuMA-KR-S1_Image039 Structures_ch02.jpg
- Figure 4/4G/
- Figure 4/4G/Figure 4g.pptx
- Figure 4/4G/Figure 4g.xlsx
- Figure 4/4H/
- Figure 4/4H/Figure 4h.xlsx
