# Supplementary material for: HDAC6-dependent deacetylation of SAE2 enhances SUMO1 conjugation for mitotic integrity
Source: EMBO J. 2025 Aug 20;44(19):5537–63. doi: 10.1038/s44318-025-00532-y (PMC12489036; doi:10.1038/s44318-025-00532-y)
Supplement: Supplementary file 5 — Figure 4 raw data [file 44318_2025_532_MOESM5_ESM.zip › Figure 4/4C/Figure 4c.xlsx]

## Sheet: Fig. 4c
Figure 4d – HDAC6i/SAE-K164Q + GFP-SUMO1-NuMA NuMA structures.																																	N=1 NuMA red structures KQ or HDAC6i GFP-NuMA 24.7.24.lif
	Plotted in GraphPad
	2								3								4								5+													GFP-S1-N-KR		GFP-N Frag		GFP-N-KR Frag		GFP-N FL		GFP-N-KR FL
-	58.4906	59.6774	63.6364	66.6667		59.2593	76.1905	67.3077	35.8491	29.0323	32.7273	28.0702		31.4815	15.873	25	5.66038	11.2903	1.81818	3.50877		7.40741	4.7619	1.92308	0	0	1.81818	1.75439		1.85185	3.1746	5.76923		-	#NuMA	HDAC6i	#NuMA	HDAC6i	#NuMA	HDAC6i	#NuMA	HDAC6i	#NuMA	HDAC6i	#NuMA	HDAC6i	#NuMA	ML792	#NuMA
HDAC6i	43.9394	43.1035	49.2064			41.5094	44.0678	49.0566	40.9091	41.3793	41.2698			28.3019	45.7627	39.6226	12.1212	13.7931	7.93651			18.8679	6.77966	5.66038	3.0303	1.72414	1.5873			11.3208	3.38983	5.66038		56	3	66	4	42	3	22	3	33	3	14	3	1	3	77	2
HDAC6i + GFP-NuMA	33.3333	43.3962	37.2881						53.3333	47.1698	44.0678						11.6667	7.54717	15.2542						1.66667	1.88679	3.38983								2		3		4		4		2		2		3		2
HDAC6i + GFP-NuMA-KR	35	46.9697	45.614			39.6226	43.5484	42	53.3333	43.9394	43.8597			28.3019	41.9355	30	8.33333	6.06061	10.5263			16.9811	8.06452	26	3.33333	3.0303	0			15.0943	6.45161	2			2		3		2		3		3		2		4		3
HDAC6i + GFP-S1-NuMA-KR	59.7015	54.4118	65.5738			77.3585	63.6364	67.3469	35.8209	35.2941	31.1475			13.2075	30.9091	20.4082	4.47761	8.82353	3.27869			9.43396	5.45455	6.12245	0	1.47059	0			0	0	6.12245			2		4		2		2		3		3		3		3
																																			2		2		2		2		4		2		3		4
																																			4		3		2		3		3		3		4		2
																																			3		2		2		3		3		2		2		2
ML792	40.9266	46.8085	50	38.1818		39.6226	52.9412	58.8235	42.471	36.1702	33.9286	43.6364		43.3962	41.1765	25.4902	13.5135	11.7021	14.2857	12.7273		11.3208	5.88235	9.80392	3.0888	5.31915	1.78571	5.45455		5.66038	0	5.88235			3	67	2		3		3		3		3		3		2
ML792 + WT	52.7273		56.3636	63.6364		71.1539	63.3333	76	34.5455		34.5455	30.9091		25	26.6667	16	10.9091		7.27273	5.45455		3.84615	6.66667	4	1.81818		1.81818	0		0	3.33333	4			4		2		2		3		2		2		3		2
ML792 + KQ	39.3939	34.9206	47.0588	28.5714		42.3077	64.7059	43.6364	40.9091	53.9682	41.1765	21.4286		25	29.4118	40	18.1818	7.93651	11.7647	32.1429		25	5.88235	9.09091	1.51515	3.1746	0	17.8571		7.69231	0	7.27273			2		2		2		3		4		3		3		2
ML792 + KQ + GFP-NuMA	36.0656	38.1818	55.9701						44.2623	50.9091	32.8358						13.1148	10.9091	11.194						6.55738	0	0								2		3		2		2		3	15	4		3		2
ML792 + KQ + GFP-NuMA-KR	35	41.5094	41.1765	46.8085		39.2157	62.9032	52	46.6667	50.9434	44.1176	25.5319		43.1373	25.8065	36	15	5.66038	11.7647	19.1489		15.6863	9.67742	10	3.33333	1.88679	2.94118	8.51064		1.96078	1.6129	2			3		2		3		2		2		4		3		2
ML792 + KQ + GFP-S1-NuMA-KR						58.1818	74.1936	63.2653						18.1818	19.3548	30.6122						16.3636	6.45161	4.08163						7.27273	0	2.04082			2	68	4		2		3		3		3		2		3
																																			3		3		3		4		2		2		2		3
																																			2		2		3		3		2		3		2		2
																																			2		2		2		3		3		3		2		2
																																			2		3	43	2		3		2	16	3		3		2
																																			3		3		2		3		2		2		3		2
																																		57	2		3		3	23	3	34	3		3	2	2		2
																																			3		3		2		2		3		4		3		2
																																			2		2		3		3		3		2		4	78	3
																																			2		3		3		3		5		2		3		3
																																			2	69	3		4		2		3		2		3		3
																																			2		2		3		4		2		2		2		2
																																			3		3		2		3		2		2		2		4
																																			3		2		2		3		3		4		2		3
																																			3		2		2		3	35	3		2		3		3
																																		58	3	70	3		3		2		2		2		3		4
																																			3		3		2		3		2		3		3		2
																																			2		2		2		3		3		3		2		2
																																			2		3		4		2		3		3		2		2
																																			2		2		2	24	3		3		3		4		3
																																			2		2		2		2		2		3	3	2		2
																																			2		3		2		2		4		3		3		2
																																			2		2		3		3		3		2		4		2
																																			2		3		2		4		2		2		4		4
																																			4		3		3		2		3		2		2		2
																																			3		2		2		3		2		3		3		2
																																			2		3		2		3		2		3		2		3
																																		59	3	71	2		3		4		2	17	4		2		3
																																			3		2	44	2		3		3		4		3		5
																																			2		2		2		2	36	3		3		3		2
																																			2		2		2		2		2		3		2		3
																																			2		3		3		3		5		3		2		2
																																			2		4		2	25	2		2		2		2	79	2
																																			2	72	2		3		2		4		2		2		4
																																			2		3		3		2		3		2		2		2
																																			2		2		2		3		3		3	4	2		2
																																			3		4		3		4		3		3		2		3
																																			3		2	45	2		3		3		3		3		3
																																			2		2		3		2		3		3		3		3
																																			3		3		2		2		2		2		2		3
																																			3		3		2		3		3		5		2		2
																																					2		2		5		4		2		3		3
																																					2		3		2		3		3		7		3
																																		Total	53		4		2		3		3		3		3		2
																																		2	31		3		3		3		2	Total	56		3		2
																																		3	19		2		2		3		3	2	22		2		4
																																		4	3		2		2		4		3	3	27		2		3
																																		5	0		4		3		2		2	4	6		3		3
																																			53		5		3	Total	60	Total	60	5	1		3		3
																																		2	58.4906		3		3	2	20	2	21		56		3		2
																																		3	35.8491		3		2	3	32	3	32		39.2857		4		2
																																		4	5.66038		3		2	4	7	4	5		48.2143		3		2
																																		5	0		5		2	5	1	5	2		10.7143		2		2
																																			100		4		3		60		60		1.78571		2	80	3
																																				Total	66		2		33.3333		35		100		2		3
																																				2	29	Total	67		53.3333		53.3333				2		3
																																				3	27	2	40		11.6667		8.33333				3		3
																																				4	8	3	24		1.66667		3.33333				2		3
																																				5	2	4	3		100		100				2		3
																																				SUM	66	5	0								3		2
																																					43.9394		67								2		2
																																					40.9091		59.7015							Total	73		2
																																					12.1212		35.8209							2	33		2
																																					3.0303		4.47761							3	32		3
																																					100		0							4	7		3
																																							100							5	1		3
																																															73		4
																																															45.2055		3
																																															43.8356		2
																																															9.58904		2
																																															1.36986		2
																																															100		4
																																																	2
																																																	5
																																																	2
																																																	4
																																																	2
																																																	4
																																																	2
																																																	3
																																																	2
																																																81	3
																																																	3
																																																	3
																																																	3
																																																	3
																																																	2
																																																	3
																																																	3
																																																	2
																																																	2
																																																	2
																																																	2
																																																	3
																																																	2
																																																	3
																																																	4
																																																	2
																																																	3
																																																	3
																																																	3
																																																	4
																																																	3
																																																	5
																																																	3
																																																	3
																																																	3
																																																	3
																																																	3
																																																	2
																																																	2
																																																	3
																																																	2
																																																	2
																																																	2
																																																	4
																																																	2
																																																	2
																																																	3
																																																	2
																																																	2
																																																	2
																																																	3
																																																	5
																																																	3
																																																	4
																																																82	3
																																																	3
																																																	3
																																																	3
																																																	3
																																																	3
																																																	3
																																																	3
																																																	3
																																																	3
																																																	3
																																																	3
																																																	3
																																																	3
																																																	3
																																																	3
																																																	4
																																																	2
																																																	2
																																																	4
																																																	2
																																																	2
																																																	2
																																																	2
																																																	3
																																																	2
																																																	2
																																																	4
																																																	2
																																																	2
																																																	4
																																																	4
																																																	2
																																																	4
																																																	3
																																																	4
																																																	3
																																																	2
																																																	3
																																																	2
																																																	5
																																																	3
																																																	5
																																																	2
																																																	2
																																																	3
																																																83	3
																																																	4
																																																	4
																																																	3
																																																	3
																																																	4
																																																	2
																																																	2
																																																	3
																																																	4
																																																	3
																																																	3
																																																	3
																																																	4
																																																	3
																																																	3
																																																	4
																																																	2
																																																	4
																																																	3
																																																	2
																																																	3
																																																	3
																																																	3
																																																	3
																																																	2
																																																	2
																																																	2
																																																	3
																																																	2
																																																	4
																																																	3
																																																	3
																																																	3
																																																	2
																																																	3
																																																	5
																																																	2
																																																	3
																																																	2
																																																	3
																																																84	2
																																																	2
																																																	2
																																																	3
																																																	4
																																																	3
																																																	2
																																																	3
																																																	2
																																																	2
																																																	3
																																																	5
																																																	2
																																																	3
																																																	4
																																																	4
																																																	2
																																																	2
																																																	4
																																																	3
																																																	2
																																																	3
																																																	4
																																																	4
																																																	2
																																																	2
																																																	2
																																																	3
																																																	3
																																																	2
																																																	2
																																																	3
																																																	3
																																																	3
																																																Total	259
																																																2	106
																																																3	110
																																																4	35
																																																5	8
																																																	259
																																																	40.9266
																																																	42.471
																																																	13.5135
																																																	3.0888
																																																	100
[truncated: 102 more columns]
