# Supplementary material for: HDAC6-dependent deacetylation of SAE2 enhances SUMO1 conjugation for mitotic integrity
Source: EMBO J. 2025 Aug 20;44(19):5537–63. doi: 10.1038/s44318-025-00532-y (PMC12489036; doi:10.1038/s44318-025-00532-y)
Supplement: Supplementary file 5 — Figure 4 raw data [file 44318_2025_532_MOESM5_ESM.zip › Figure 4/4G/Figure 4g.xlsx]

## Sheet: Fig. 4g
Figure 4g – ML792 + SAE1:SAE2-K164Q + GFP-NuMA transfection multipolar spindles.
													-	Bipolar	Mulipolar	Bridge	fragments	ML	Bipolar	Mulipolar	Bridge	fragments	WT	Bipolar	Mulipolar	Bridge	fragments	WT	Bipolar	Mulipolar	Bridge	fragments	KQ	Bipolar	Mulipolar	Bridge	fragments	KQ N	Bipolar	Mulipolar	Bridge	fragments	KQ N-KR	Bipolar	Mulipolar	Bridge	fragments	KQ NKRS1	Bipolar
	Plotted in GraphPad											1	46	5	1		3	63	6		2	2	98	5				81	2	2			112	8	2			1	9	4			19	8	5			32	10
	-	ML792	WT	CG	KQ	KQ + GFP-NuMA	KQ + GFP-NuMA-KR	KQ + GFP-NuMA-KR-SUMO1				2	47	4			2	64	3	3		4	99	6	3			82	2				113	5	1			3 & 4	7	3			20	11	1			33	16
	15.0235	39.726	5.7692	31.25	19.9134							3	48	3			3	65	5	1	1	4	100	12	1			93	8				114	10	1			5	12	1			21	10	2			34	9
	10		16.6667	27.1429	26							4	49	3			2	66	3	1	1	1	101	8	1			84	1				115	8	2			6	10	1			22	8	2			36	6
	13.6986	29.1667	17.8571	25.3968	27							5	50	6		3	1	67	2		1		102	11	1			85	7				117	5	1			7	18	2			23	13	5			37	11
	25.9259	26.9231	8	27.2727	25.4545							6	51	2	1			68	7	2		1	103	11	1			86	6				118	11	1				56	11				50	15			38	12
	16.4179	25.8621	14.7059		29.0909	32.6087	30.1887					7	52	2				69	5	1		4	104					87	7					7	2					0.164179					0.230769			39	15
	16.9491	26.3158	11.5385		26.7606	32.6923	33.3333					8	53	4	2	2	2	70	5	1	1	2	105					88	2					54	10					16.4179					23.0769			41	11
	25.3012	29.0909	9.25926		24.6377	32.5	20					9	54	4		1	2	71	5		1	3	106					89	1						0.181818				67										90
	10.1695	28.3019	12		19.6078		28.8462	5.76923				10	55	4	1	1	3							53	7			90	4						18.1818
	13.7931	25	7.27273		26.4151		21.3115	12				11	56	5			2								0.116667			91	2					55										65
	17.6471	26	7.54717		18.1818		18.5185	13.4615				12	57	7			2								11.6667			92	3
												13		49	5	7	22		41	9	7	21		60					10
												14		0.907407	0.092593	0.12963	0.407407		0.759259	0.166667	0.12963	0.388889							55	2																			101
												15			9.25926					16.6667										0.035088
												16							50											3.50877
												17
												18		54
												19																	57
															Count broad MT metaphases
												KQ	MPS	Metphase	Look at DAPI pinch points. Squeeze of a metaphase.
												91	1	17	a tubulin focus at edge of DAPI for metaphase.					KQ	MPS	Metaphase		KQ	MPS	Metaphases		MPS N=4 KQ NuMA 15.10.23.lif
												92	4	14						60	3	5		46	1	5							N=3 GFP-NuMA-1708-1982 Red aTub SAE-KQ 10.6.24.lif
												93	2	16						61	1	1		47	2	9		KQ	MPS	Meta			KQ	MPS	Metaphases		KQ + N	MPS	Metaphases		KQ + N-KR	MPS	Metaphases		KQ + N-1708-1982	MPS	Metaphases		KQ + N-KR-1708-1982
												94	6	20						62	1	5		48	0	9		55	5	22			51	3	17		63	2	7		82	3	8		1	4	11		17
												95	3	15						63	1	3		49	2	15		56	1	7			52	2	9		64	1	5		83	2	5		2	4	10		18
												96	2	14						64	0	1		50	2	7		57	8	26			53	2	9		65	2	6		84	4	15		3	3	10		19
												97	2	13						65	1	6		51	2	8							55	5	20		66	2	7		85	3	10			4	15		20
												98	0	15						66	1	7		52	4	18			14	55			56	5	14		67	0	2		86	1	12						21
												99	3	15						67	2	10		53	14	29				0.254545							68	2	7		87								22
												100	4	20						68	2	7			27	100											69	1	6		88
												101	5	20						69	1	5				0.27		KQ NuMA	MPS	Meta							70	2	9
												102	10	29										KQ NuMA	MPS	Meta		1	1	8				17	69		71	2	14			13	50			15	46
												103	4	23										1	0	9		2	1	3					0.246377	24.6377	72	1	14				0.26	26			0.326087	32.6087
																								2	3	6		3	0	1							73	7	17
													46	231										3	1	3		4	0	2			-	MPS	Metaphases			22	94		WT	MPS	Metaphases		CG	MPS	Metaphases
														0.199134							13	50		4	2	5		5	4	4			34	1	4				0.234043	23.4043	11	0	3		1	4	11
												KQ N-KR-S1										0.26		5	3	6		6	1	2			35	4	14		ML792	MPS	Metaphases		12	1	4		2	4	10
												62	0	3										6	2	3		7	0	6			36	2	8		1	1	8		13	1	7		3	3	10
												63	1	4						-				7	0	4		8	2	12			37	4	8		4	4	7		14	0	5			4	15
												64	0	3						80	0	4		8	3	20		9	3	11			38	2	7		2	2	10		15	0	4
												65	0	6						81	1	2			14	56		10	1	10			39	0	6		3	2	8		16	1	8
												66	1	3						82	0	3				0.25							40	1	3		5	2	7		17	0	6
												67	1	2						83	0	3							13	59			41	2	12		6	3	9		18	0	5
												68	0	3						84	1	2		KQ NuMA-KR	MPS	Meta				0.220339			42	2	5		7	2	6		19	2	12			15	46
												69	0	1						85	1	5		17	0	4							43	0	3						20						0.326087
												70	0	5						86	0	9		18	2	8		KQ NuMAKR	MPS	Meta			44	1	7			16	55			5	54
												71	0	4						87	1	6		19	0	5		16	2	11			45	2	6				0.290909	29.0909			0.0925926	9.25926
												72	0	5						88	1	7		20	2	5		17	4	9				21	83						KQ + N-KR	MPS	Metaphases		KQ + N-1708-1982	MPS	Metaphases		KQ + N-KR-1708-1982
												74	2	11						89	0	3		21	3	9		18	5	12					0.253012	25.3012					107	0	8		1	1	3		20
												75	0	5						90	0	4		22	0	3		19	2	10							KQ + N	MPS	Metaphases		108	4	10		2	0	1		21
												76	1	7						91	0	2		23	2	7		20	2	14			N=2 GFP-NuMA-1708-1982 Red aTub SAE-KQ 10.6.24.lif				85	0	3		109	2	8		3	1	2		22
												77	0	5										24	2	6							KQ	MPS	Metaphases		86	1	8		110	1	8		4	1	5		23
												78	2	10							5	50		25	1	6			15	56			63	1	2		87	2	7		111	2	6		5	2	5		24
												79	2	3								0.1		26	2	7				0.267857			64	1	3		88	3	11		112	1	2		6	1	3		25
												80	1	6										27	5	12							65	0	3		89	1	4		113	1	6		7	2	5		26
												81	0	8											17	60		KQ NuMAKRS1	MPS	Meta			66	0	4		90	2	7		114	2	7		9	2	2		27
												82	3	11												0.283333		32	0	10			67	0	1		91	0	5			13	55		10	1	4		28
												83	3	11						KQ + NuMA-KR-S1	MPS	Metaphase						33	4	14			68	0	4		92	2	4				0.236364	23.6364	11	2	3	32.6923	29
												84	3	9						41	0	2		KQ NuMA-KR-S1	MPS	Meta		34	2	8			69	0	7		94	0	4						12	2	6		30
												85								42	0	6		32	3	14		35	0	10			70	0	7		95	1	2		WT	MPS	Metaphases		13	0	3		31
																				43	1	7		33	5	15		36	1	13			71	5	7		96	3	6	24.5902	153	3	19		14	2	10		32
													20	125						45	0	6		34	0	5							72	0	6			15	61		154	2	16
														0.16						46	1	7		35	4	15			7	55			73	2	6				0.245902		155	1	17
												ML792								47	1	9		36	1	9				0.127273			74	2	7						156
												137	3	9						48	3	17		37	3	10							75	3	5		ML792	MPS	Metaphases		157					17	52
												138	2	7										38	2	15		WT	MPS	Meta			76	1	1		136	8	14		158						0.326923
												139	7	11										39	2	10		148	0	6			77	1	3		137	1	16		159
												140	6	21										40	1	5		149	0	1			78	3	5		138	4	19						CG	MPS	Metaphases
												141	9	20										41	0	10		150	1	4							139	2	8			6	52
												142	2	5										42	1	5		151	0	1				19	71		140						0.115385	11.5385
												143	0	7										43	3	11		152	0	1					0.267606		141
																								44	1	14		153	0	2							142
													29	73							6	54		45	0	8		154	0	5			-	MPS	Metaphases	26.7606				26.3158
														0.39726								0.111111			26	146		155	0	3			125	2	9			15	57
												-														0.178082		156	1	2			126	1	5				0.263158
												114	1	6						KQ NuMA								157	1	1			127	3	9
												113	2	5						1	1	6		-	MPS	Meta		158	0	6			128	2	6											0	0
												115	2	6						2	1	3		59	3	7		159	0	5			129	4	10												#DIV/0!
												116	2	8						3	0	4		60	0	1		160	1	9			130	1	15
												117	3	14						4	1	3		61	3	22		161	0	4			131	3	26
												118	1	6						5	2	6		62	2	13							132	2	17
												119	1	4						6	0	3		63	2	16			4	50			133	2	21
												120	0	10						7	0	3		64	0	14				0.08			134
												121	3	10						8	1	1		65										20	118
												122	0	4						9	3	11		66				CG	MPS	Meta					0.169492	16.9491
												123	1	7						10	1	5		67				165	2	4
												124	1	15						11	0	3			10	73		167	2	10			N=1 GFP-NuMA-1708-1982 Red aTub SAE-KQ 10.6.24.lif
												125	0	10						12	2	4				0.136986		168	1	5			KQ	MPS	Metaphases		KQ + N	MPS	Metaphases		KQ + N-KR	MPS	Metaphases		KQ + N-1708-1982	MPS	Metaphases		KQ + N-KR-1708-1982
												126	1	12														169	1	8			48	3	12		1	1	2		33	1	2		1	0	2		1
												127	3	15							12	52		ML	MPS	Meta		170	0	4			49	2	4		2	1	1		34	1	1		2	0	2		2
												128	2	13								0.230769		72	2	6		171	5	5			51	2	9		3	1	3		35	0	3		3	1	1		3
												129	2	23										73	5	20		172	3	10			52	2	5		4	0	5		36	2	4		4	2	8		4
												130	1	5										74	7	23		173	1	9			53	2	7		5	1	4		37	1	8		5	2	5		5
												131	1	9										75	7	23							54	1	9		6	2	4		38	1	5		6	0	1		8
												132	2	10						KQ NuMA-KR									15	55			55	4	9		7	0	3		39	0	3		8	2	2		9
												134	0	6						21	1	4								0.272727							8	1	5		42	1	6		9	1	1		10
												135	3	15						22	0	2			21	72								16	55		9	3	6		44	1	5		14	2	5		11
																				23	2	6				0.291667		-	MPS	Meta					0.290909	29.0909	10	1	5		45	2	3		13	1	3	32.5	12
													32	213						24	1	2						106	7	16							11	1	3		46	1	3		15	2	10		13
														0.150235						25	2	6		WT	MPS	Meta		107	2	8			-	MPS	Metaphases		12	1	5		47	2	6			13	40		14
																				26	1	4		4	1	7		108	0	4			63	0	5		13	3	11			13	49				0.325		15
												KQ NuMA								27	2	8		5	3	22		109	3	9			64	0	1		14	2	9				0.265306	26.5306					16
												1	1	7						28	2	6		6	4	16		110	2	13			65	2	7			18	66						CG	MPS	Metaphases		17
												2	1	9						29	1	4		7	2	11		111	1	6			66	1	9				0.272727	27.2727	WT	MPS	Metaphases						18
												3	1	6						30	2	7			10	56		112	1	12			67	4	12						86	3	11						19
												4	1	4						31	2	7				0.178571		113	5	13			68	2	20		ML792	MPS	Metaphases		87	3	9						20
												5	1	5										CG	MPS	Meta							69	2	13		75	3	6		88	0	6						21
												6	0	4							16	56		15	1	8			21	81							76	1	3		89	3	15
												7	4	8								0.285714		16	3	11				0.259259				11	67		77	0	3		90	4	21
												8	1	3										18	3	9		ML	MPS	Meta					0.164179	16.4179	78	2	6		91	1	18
												10	1	5						WT	MPS	Meta		19	3	12		119	2	3							79	2	6		92	1	22
												11	0	4						98	1	3		20	6	23		120	1	2							80	2	8							0	0
												12	2	3						99	0	3			16	63		121	0	1							82	1	10			15	102				#DIV/0!
												13	1	5						100	0	3				0.253968		122	1	2							83	4	16				0.147059	14.7059
												14	0	4						101	1	3						123	0	2								15	58
												15	0	7						102	1	5						124	1	2									0.258621	25.8621
												16	6	8						103	1	3						125	0	2
												17	1	4						104	1	3						126	1	2
																				105	1	4						127	0	3
													21	86						106	0	5						129	0	3
														0.244186						107	2	6						130	1	1
																				108	0	8						131	0	1
																				109	1	3						132	1	2
												KQ NuMA-KR	MPS	Meta						110	0	3						134	0	2
												31	0	2						111	2	3						135	0	1
												32	0	3						112	0	1						136	0	1
												33	1	9						113	1	5						137	0	1
												34	0	7						114	0	3						138	0	1
												35	1	2						115	0	3						139	0	1
												36	0	3						116	0	1						140	1	3
												37	1	2														141	5	8
												38	0	3							8	48						142	0	8
												39	3	10								0.166667
												40	0	4															14	52
												41	1	5						CG	MPS	Meta								0.269231
												42	2	6						117	3	8
												43	2	6						118	5	20						ML +	MPS	Meta
												44	3	7						119	3	16						86	0	1
												45	4	9						120	6	13						87	1	5
																				121	2	13						88	0	2
													18	78						122								89	1	2
														0.230769							19	70						91	0	3
																						0.271429						92	1	4
												WT	MPS	Meta														93	0	3
												163	0	3														94	1	6
												164	0	1														95	0	4
												165	0	2														97	2	6
												167	0	3														98	2	5
												168	1	3														99	0	2
												169	0	2														100	0	1
												170	0	1														101	0	8
												171	0	2														102	3	12
												172	0	2														103	4	8
												173	0	1														104	1	8
												174	0	2														105	2	8
												175	0	2
												177	0	3															18	88
												178	1	6																0.204545
												179	0	4																20.4546
												180	1	3														- +	MPS	Meta
												181	0	2														71	0	1
												182	0	4														72	1	4
												183	0	1														73	0	2
												184	0	1														74	0	1
												185	0	4														75	1	4
																												76	1	7
													3	52														77	0	5
														0.057692														78	2	7
																												79	1	3
												CG	MPS	Meta														80	1	6
												186	0	1														81	1	2
												187	0	3														83	1	10
												188	2	4														84	3	22
												189	0	2
												190	1	1															12	74
												191	1	4																0.162162
												192	1	3																16.2162
												193	0	2
												196	0	1
												198	2	2
												199	0	2
												200	1	1
												201	1	5
												202	0	2
												203	3	8
												204	1	4
												205	0	1
												206	1	1
												207	1	1
													15	48
														0.3125
[truncated: 29 more columns]
