# Supplementary material for: HDAC6-dependent deacetylation of SAE2 enhances SUMO1 conjugation for mitotic integrity
Source: EMBO J. 2025 Aug 20;44(19):5537–63. doi: 10.1038/s44318-025-00532-y (PMC12489036; doi:10.1038/s44318-025-00532-y)
Supplement: Supplementary file 5 — Figure 4 raw data [file 44318_2025_532_MOESM5_ESM.zip › Figure 4/4H/Figure 4h.xlsx]

## Sheet: Fig. 4h
Figure 4h – HDAC6i + GFP-NuMA transfection multipolar spindles.									HDAC6i + GFP-NuMA transfections
									HDAC6i + GFP-NuMA 12.7.24.lif												GFP-S1-N-K					GFP-N-Frag					GFP-N-KR-Frag										WT					KQ
	Plotted in GraphPad									-	MPS	BPS	Total metaphases		HDAC6i	MPS	BPS	Total metaphases			HDAC6i	MPS	BPS	Total metaphases		HDAC6i	MPS	BPS	Total metaphases		HDAC6i	MPS	BPS	Total metaphases		ML792	MPS	BPS	Total metaphases		ML792	MPS	BPS	Total metaphases		ML792	MPS	BPS	Total metaphases
	-	HDAC6i	HDAC6i + GFP-NuMA Frag	HDAC6i + GFP-NuMA-KR Frag	HDAC6i + GFP-SUMO1-NuMA-KR	HDAC6i + GFP-SUMO2-NuMA-KR				1	3	0	3		24	2	4	6			78	0	3	3		17	1	0	1		62	0	2	2		36	0	2	2		49	1	3	4		34	1	4	5
	26.9231	37.6623	50	54.717						2	0	2	2		25	1	2	3			79	2	0	2		18	2	1	3		63	0	3	3		37	0	4	4		50	0	3	3		35	2	1	3
	23.5294	41.1765	40.3226	40						3	0	0	0		26	0	5	5			80	0	3	3					0		64	1	0	1		38	1	2	3		51	1	6	7		36	1	4	5
	23.5294	50.8772	48							4	2	0	2		27	4	5	9			81	0	1	1		20	4	1	5		65	2	1	3		39	3	3	6		52	3	2	5		37	4	2	6
	6	31.3726		28		30.7692				5	0	1	1		28	5	5	10			82	2	2	4		21	1	1	2		66	2	2	4		40	1	5	6		53	1	5	6		38	1	7	8
	10.2941	25.3968		25		22.9508				6	1	1	2		29	1	4	5			83	0	1	1		22	0	3	3		67	3	1	4		41	5	1	6		54	2	3	5		39	1	3	4
	18.0328	38.8889		25.4237		29.0909				7	1	3	4		30	4	5	9			84	0	1	1		23	4	0	4		68	0	2	2		42	0	4	4		55	3	11	14		40	1	6	7
	18	40.3846		32.0755	14.0351	25				8	0	3	3		31	1	4	5			85	0	1	1		24	1	2	3		69	3	2	5		43	1	2	3		56	0	9	9		41	2	3	5
	14.2857	41.1765		29.8246	20.339	32.6923				9	1	1	2		32	5	4	9			86	6	4	10		25	0	3	3		70	2	2	4		44	2	9	11		57			0		42	3	3	6
	16.6667	38.1818		47.1698	20.7547	36				10	0	1	1		33	4	2	6			87	1	3	4		26	2	4	6		71	1	0	1		45	1	1	2		58			0		43	2	5	7
										11	0	2	2		34	1	4	5			88	1	1	2		27	2	3	5		72	5	1	6		46	2	3	5		59			0		44			0
										12	0	3	3		35	1	4	5			89	0	1	1		28	2	1	3		73	3	0	3		47	2	3	5		60			0		45
													0								90	0	3	3		29	3	3	6		74	2	1	3		48	4	2	6		61			0		46
										14	0	3	3								91	0	3	3		30	5	5	10		75	1	3	4		49			0		62			0
										15	0	3	3			29		77			92	0	1	1		31			0		76	4	4	8		50			0		63			0
										16	1	1	2					37.6623			93	0	1	1		32			0		77			0		51			0		64			0
										17	1	3	4								94	1	0	1		33			0																		18	38	56
										18	0	2	2								95	0	1	1		34			0													11	42	53					32.1429
										19	2	5	7													35			0															20.7547
										20	2	4	6													36			0
													0									13	30	43		37			0
																								30.2326								29	24	53			22	41	63
											14		52														27	27	54					54.717					34.9206
													26.9231																50
									HDAC6i + GFP-NuMA 16.7.24 N=2.lif												GFP-S1-N-K					GFP-N-Frag					GFP-N-KR-Frag										WT					KQ
										-	MPS	BPS	Total metaphases		HDAC6i	MPS	BPS	Total metaphases			HDAC6i	MPS	BPS	Total metaphases		HDAC6i	MPS	BPS	Total metaphases		HDAC6i	MPS	BPS	Total metaphases		ML792	MPS	BPS	Total metaphases		ML792	MPS	BPS	Total metaphases		ML792	MPS	BPS	Total metaphases
										65	1	5	6		77	3	5	8			54	0	2	2		34	4	2	6		45	2	1	3		88	2	7	9		99	1	4	5		23	0	2	2
										66	1	3	4		78	3	6	9			55	2	4	6		35	2	1	3		46	4	4	8		89	2	7	9		100	0	4	4		24	0	5	5
										67	1	5	6		79	3	6	9			56	1	6	7		36	0	4	4		47	0	5	5		90	1	5	6		101	0	4	4		25	0	2	2
										68	3	1	4		80	6	6	12			57	3	7	10		37	2	5	7		48	9	2	11		91	3	2	5		102	0	5	5		26	2	1	3
										69	4	10	14		81	4	4	8			58	1	4	5		38	7	7	14		49	3	6	9		92	5	6	11		103	0	4	4		27	1	5	6
										70	2	15	17		82	5	5	10			59	0	3	3		39	1	6	7		50	3	10	13		93	0	5	5		104	3	7	10		28	3	6	9
										71			0		83	4	8	12			60	1	6	7		40	3	4	7		51	3	8	11		94	3	6	9		105	0	4	4		29	3	8	11
										72			0		84			0			61	3	4	7		41	2	3	5		52			0		95	1	5	6		106	0	6	6		30	1	3	4
										73			0		85			0			62	2	5	7		42	4	5	9		53			0		96	5	14	19		107	1	1	2		31	1	3	4
										74			0		86			0			63			0		43			0		54			0		97	3	10	13		108	0	3	3		32	3	0	3
										75			0		87			0			64			0		44			0		55			0		98	8	17	25		109	0	3	3		33	0	4	4
										76			0		88			0			65			0					0		56			0										0		34
										77			0								66			0					0		57			0										0		35
										78			0								67			0					0					0										0
										79			0			28	40	68			68			0					0					0										0
													0					41.1765						0					0					0										0
													0											0					0																		14	39	53
													0											0					0													5	45	50					26.4151
													0																0															10
													0																0
													0									13	41	54					0
																								24.0741								24	36	60			33	84	117
											12	39	51														25	37	62					40					28.2051
													23.5294																40.3226
									HDAC6i + GFP-NuMA 16.7.24 N=3.lif												GFP-S1-N-K					GFP-N-Frag					GFP-N-KR-Frag										WT					KQ
										-	MPS	BPS	Total metaphases		HDAC6i	MPS	BPS	Total metaphases			HDAC6i	MPS	BPS	Total metaphases		HDAC6i	MPS	BPS	Total metaphases		HDAC6i	MPS	BPS	Total metaphases		ML792	MPS	BPS	Total metaphases		ML792	MPS	BPS	Total metaphases		ML792	MPS	BPS	Total metaphases
										62	3	8	11		73			0			52	2	6	8		33	1	1	2		43	0	3	3		85	2	1	3		95	1	2	3					0
										63	2	13	15		74	3	2	5			53	3	15	18		34	2	2	4		44	2	5	7		86	3	0	3		96	0	3	3					0
										64	3	5	8		75	1	4	5			54	3	9	12		35	1	1	2		45	3	15	18					0		97	0	2	2					0
										65	1	8	9		76	5	1	6			55	0	4	4		36	3	7	10		46	6	8	14		88	1	1	2		98	0	1	1					0
										66	4	3	7		77	1	5	6			56	2	11	13		37	1	3	4		47	4	9	13		89	4	1	5		99	0	4	4					0
										67			0		78	0	6	6			57			0		38	2	2	4		48	6	6	12		90	1	6	7		102	1	2	3					0
										68			0		79	3	5	8			58			0		39	0	6	6		49	6	8	14		91	1	5	6		103	0	3	3					0
										69			0		80	2	5	7			59			0		40	4	4	8		50	4	7	11		92	7	9	16					0					0
										70			0		81	5	5	10			60			0		41	3	4	8		51	5	5	10		93	3	8	11					0					0
										71			0		82	1		1			61			0		42	1	7	7					0		94			0					0					0
										72			0		83	1	1	2			62			0		43								0		95			0					0					0
													0		84	5	9	14						0		44			0					0		96								0
													0											0		45			0					0										0
													0											0					0					0										0
													0			27	43	70						0					0					0										0
													0					38.5714						0					0					0										0
													0											0					0																		0	0	0
													0											0					0													2	17	19					#DIV/0!
													0																0															10.5263
													0																0
													0									10	45	55					0
																								18.1818								36	66	102			22	31	53
											13	37	50														18	37	55					35.2941					41.5094
													26																32.7273
									HDAC6i + GFP-NuMA 23.7.24 N=4.lif												GFP-S1-N-K					GFP-N-Frag					GFP-N-KR-Frag										WT					KQ
										-	MPS	BPS	Total metaphases		HDAC6i	MPS	BPS	Total metaphases			HDAC6i	MPS	BPS	Total metaphases		HDAC6i	MPS	BPS	Total metaphases		HDAC6i	MPS	BPS	Total metaphases		ML792	MPS	BPS	Total metaphases		ML792	MPS	BPS	Total metaphases		ML792	MPS	BPS	Total metaphases
										74	3	3	6		86	2	2	4			62	7	5	12		41	4	3	7		52			0					0		107	7	6	13					0
										75	2	4	6		87	7	5	12			63	5	12	17		42	4	6	10					0					0		108	2	5	7					0
										76	2	3	5		88	2	5	7			64	5	16	21		43	5	3	8					0					0		109	5	1	6					0
										77	0	7	7		89	5	3	8						0		44	5	8	13					0					0		110	3	3	6					0
										78	2	8	10		90	3	5	8						0		45	6	6	12					0					0		111	2	4	6					0
										79	3	14	17		91	3	2	5						0					0					0					0		112	7	6	13					0
													0		92	4	1	5						0					0					0					0		113	6	9	15					0
													0		93	3	5	8						0					0					0					0		114	3	5	8					0
													0					0						0					0					0					0		115			0					0
													0					0						0					0					0					0					0					0
													0					0						0										0					0					0					0
													0					0						0					0					0										0
													0											0					0					0										0
													0											0					0					0										0
													0			29	28	57						0					0					0										0
													0					50.8772						0					0					0										0
													0											0					0																		0	0	0
													0											0					0													35	39	74					#DIV/0!
													0																0															47.2973
													0																0
													0									17	33	50					0
																								34										0					0
											12	39	51														24	26	50					#DIV/0!					#DIV/0!
													23.5294																48
																						5	7
										NuMA aTubulin Red S1-N-KR 9.4.25.lif
										-	Bi	Multi		H6i	Bi	Multi		H6i KR	Bi	Multi		H6i S1-KR	Bi	Multi		H6i S2-KR	Bi	Multi		ML792	Bi	Multi		ML792 H6i	Bi	Multi
										1	5	0	5	24	1	2	3	39	2	2	4	55	5	0	5	71	1	0	1	12	0	2	2	83	1	0	1
										2	5	3	8	25	6	2	8	40	4	3	7	56	2	1	3	72	0	2	2	13	6	2	8	84	1	1	2
										3	8	2	10	26	4	2	6	41	10	4	14	57	3	0	3	73	2	2	4	14	2	1	3	85	3	0	3
										4	12	2	14	27	2	1	3	42	2	3	5	58	1	2	3	74	6	0	6	15	2	1	3	86	4	0	4
										5	11	2	13	28	2	4	6	43	7	4	11	59	7	0	7	75	6	2	8	16	6	3	9	87	2	2	4
										6			0	29	2	1	3	44	11	1	12	60	5	0	5	76	11	1	12	17	7	2	9	88	10	1	11
										7			0	30	2	3	5	45			0	61	7	0	7	77	3	2	5	18	3	2	5	89	8	0	8
										8			0	31	4	0	4	46			0	62	11	3	14	78	6	3	9	19	4	2	6	90	4	0	4
										9			0	32	2	3	5				0	63	8	2	10	79	4	1	5	20	7	2	9	93	6	3	9
										10			0	33	2	1	3				0	64			0				0				0	94	3	0	3
													0	34	2	1	3				0				0				0				0	95	4	3	7
													0	35	2	1	3				0				0				0				0	96	11	5	16
														36																				97	9	3	12
												9	50			21	52			17	53			8	57			13	52			17	54			18	84
													18				40.3846				32.0755				14.0351				25				31.4815				21.4286
										NuMA aTub red GFP-NuMA 14.4.25.lif
										-	Bi	Multi		H6i	Bi	Multi		H6i KR	Bi	Multi		H6i S1-KR	Bi	Multi		H6i S2-KR
										4	3	3	6	13	2	3	5	23	7	2	9	37	7	1	8	50	6	0	6
										1	6	1	7	14	9	5	14	24	7	4	11	38	11	3	14	51	5	2	7
										2	5	1	6	15	2	1	3	25	3	3	6	39	9	1	10	52	4	4	8
										3	4	1	5	17	8	0	8	26	3	3	6	40	10	2	12	53	5	2	7
										5	10	0	10	18	3	5	8	27	6	0	6	41	10	5	15	54	2	2	4
										6	10	1	11	19	6	7	13	28	7	0	7	42			0	55	5	2	7
										7	10	1	11	20			0	29	7	5	12	43			0	56	2	1	3
										8			0	21			0	30			0				0	57	3	4	7
										9			0				0				0				0	58	3	0	3
													0				0				0				0				0
													0				0				0				0				0
													0				0				0				0				0
												8	56			21	51			17	57			12	59			17	52
													14.2857				41.1765				29.8246				20.339				32.6923
										NuMA aTubulin Red S1-N-KR 17.4.25.lif
										-	Bi	Multi		H6i	Bi	Multi		H6i KR	Bi	Multi		H6i S1-KR	Bi	Multi		H6i S2-KR
										1	16	5	21	11	5	3	8	25	2	3	5	40	7	3	10	55	5	2	7
										2	6	2	8	12	7	4	11	26	0	2	2	41	7	0	7	56	0	2	2
										3	6	1	7	13	5	2	7	27	2	0	2	42	3	1	4	57	5	1	6
										4	17	1	18	14	1	3	4	28	0	2	2	43	3	2	5	58	5	1	6
										5			0	15	4	4	8	29	6	1	7	44	6	2	8	59	2	2	4
										6			0	16	6	3	9	30	3	2	5	45	2	0	2	60	3	4	7
										7			0	17	6	2	8	31	4	3	7	46	3	1	4	61	4	2	6
										8			0	18			0	32	2	1	3	47	9	0	9	62	1	1	2
										9			0	19			0	33	2	3	5	48	2	2	4	63	1	1	2
										10			0	20			0	34	2	1	3	49			0	66	3	2	5
													0				0	35	2	5	7	50			0	67	3	0	3
													0				0	36	3	2	5				0				0
												9	54			21	55			25	53			11	53			18	50
													16.6667				38.1818				47.1698				20.7547				36
										N=1 HDAC6i + GFP-SUMO2-NuMA atubuin red 3.2.25.lif
										-	Bipolar	Multipolar	Total	HDAC6i	Bipolar	Multipolar	Total	H6i+ S2	Bipolar	Multipolar	Total	H6i+ S1-N	Bipolar	Multipolar	Total	ML792	Bipolar	Multipolar	Total	ML792 HDAC6i	Bipolar	Multipolar	Total	HDAC6i + N-KR	Bipolar	Multipolar	Total
										1	7	0	7	31	2	0	2	14	1	1	2	1	5	1	6	16	2	1	3	42	5	2	7	30	3	1	4
										2	3	1	4	32	6	4	10	15	0	1	1	2	3	1	4	17	5	1	6	43	3	1	4	31	5	3	8
										3	4	1	5	33	3	2	5	17	1	1	2	3	4	0	4	18	5	2	7	44	3	1	4	32	9	2	11
										4	6	0	6	34	4	1	5	18	2	1	3	4	3	1	4	19	5	0	5	45	4	1	5	33	4	6	10
										5	2	0	2	35	4	0	4	19	2	2	4	5	1	1	2	20	3	2	5	46	1	0	1	34	3	2	5
										6	3	0	3	36	4	2	6	20	2	1	3	6	3	2	5	21	2	1	3	47	3	2	5	35	7	0	7
										7	6	0	6	37	3	4	7	21	2	1	3	7	1	0	1	22	1	3	4	48	3	0	3	36	5	0	5
										8	4	0	4	38	4	2	6	22	4	1	5	8	10	2	12	23	0	2	2	49	4	2	6	37			0
										9	7	0	7	39	3	1	4	23	6	1	7	9	6	0	6	24	5	0	5	50	1	1	2	38			0
										10	5	1	6	40	2	0	2	24	5	3	8	10	7	1	8	25	6	1	7	51	1	2	3	39			0
											47	3	50		35	16	51	25	7	1	8	11	7	2	9	26	4	0	4	52	2	0	2	40			0
													6				31.3726	26	4	2	6	12	9	0	9		3	1	4	53	2	0	2				0
																			36	16	52		59	11	70		41	14	55	54	1	1	2				0
																					30.7692				15.7143				25.4546	55	4	1	5				0
																														56
										N=2 HDAC6i + GFP-SUMO2-NuMA atubuin red 4.2.25.lif																						14	51			14	50
																																	27.451				28
										-	Bipolar	Multipolar	Total	HDAC6i	Bipolar	Multipolar	Total	H6i+ S2	Bipolar	Multipolar	Total	H6i+ S1	Bipolar	Multipolar	Total	ML792	Bipolar	Multipolar	Total	ML792 HDAC6i	Bipolar	Multipolar	Total	HDAC6i + N-KR	Bipolar	Multipolar	Total
										62	4	0	4	93	7	0	7	45	1	1	2	29	2	0	2	76	3	3	6	107				13	4	2	13
										63	1	0	1	94	5	1	6	46	3	2	5	31	2	1	3	77	3	1	4	108	8	5	13	14	12	1	12
										64	2	0	2	95	3	3	6	47	2	1	3	31	4	0	4	78	1	2	3	109	13	0	15	15	8	4	13
										65	3	0	3	96	4	1	5	48	1	0	1	33	1	0	1	79	2	2	4	110	14	1	10	16	10	3	4
										66	3	0	3	97	4	2	6	49	2	0	2	34	3	1	4	80	10	4	14	111	9	1	11	17	4	0	4
										67	1	1	2	98	8	0	8	50	2	0	2	35	4	1	5	81	9	3	12	112	8	3	11	18	3	2	5
										68	2	0	2	99	10	5	15	51	1	2	3	36	3	0	3	82	14	3	17	113	1	2	3	19	3	2	5
										69	2	2	4	100	6	4	10	52	1	2	3	37	2	0	2	83			0	114	1	1	2	20			0
										70	2	1	3				0	53	3	1	4	38	2	0	2	84			0	115	3	1	4	21			0
										71	2	0	2				0	54	3	3	6	39			0	85			0	116	3	0	3	22			0
										72	7	0	7						1	2	3	40			0	86			0				0				0
										73	5	1	6								0				0	87			0				0				0
										74	17	0	17								34				26			18	60				0				0
										75	10	2	12								0				0				30				0
																			20	14	61		23	3	52
																					22.9508				5.76923											14	56
																																14	72				25
											61	7	68		47	16	63																19.4444
													10.2941				25.3968
										N=4 HDAC6i + GFP-SUMO2-NuMA atubuin red 7.2.25.lif
										-	Bipolar	Multipolar	Total	HDAC6i	Bipolar	Multipolar	Total	H6i+ S2	Bipolar	Multipolar	Total	H6i+ S1-N	Bipolar	Multipolar	Total	ML792	Bipolar	Multipolar	Total	ML792 HDAC6i	Bipolar	Multipolar	Total	HDAC6i + N-KR	Bipolar	Multipolar	Total
										37	7	4	11	56	2	1	3	27	4	2	6	16	5	0	5	48	6	3	9	65	5	1	6	8	6	0	6
										38	8	1	9	57	12	0	12	28	6	3	9	17	4	1	5	49	10	0	10	66	7	5	12	9	6	3	9
										39	20	3	23	58	6	4	10	29	6	2	8	18	4	0	4	50	5	2	7	67	10	4	14	10	9	3	12
										40	15	3	18	59	5	3	8	30	9	1	10	19	7	4	11	51	17	6	23	68	15	4	19	11	9	3	12
										41			0	60	7	1	8	31	3	0	3	20	8	1	9	52	18	5	23	69			0	12	14	6	20
										42			0	61	6	6	12	32	7	1	8	21	4	0	4	53				70			0	13			0
										43			0	62	5	3	8	33	4	7	11	22	7	2	9	54				71			0	14
										44			0	63	5	11	16					23	3	1	4	55		16	72					15
										45			0	64	7	6	13					24							22.2222			14	51			15	59
													0				0					25			0								27.451				25.4237
													0				0			16	55				0
													0								29.0909				0
													0
													0
																								9	51
																									17.6471
												11	61
													18.0328			35	90
																	38.8889
