# Supplementary material for: HDAC6-dependent deacetylation of SAE2 enhances SUMO1 conjugation for mitotic integrity
Source: EMBO J. 2025 Aug 20;44(19):5537–63. doi: 10.1038/s44318-025-00532-y (PMC12489036; doi:10.1038/s44318-025-00532-y)
Supplement: Supplementary file 6 — Figure 3 raw data [file 44318_2025_532_MOESM6_ESM.zip]

Archive with 29 entries (20 files):
- Figure 3/3A/
- Figure 3/3A/Figure 3a..pdf
- Figure 3/3A/Input flag.tif
- Figure 3/3A/Input ph3.tif
- Figure 3/3A/Input SUMO1ep298.tif
- Figure 3/3A/Input SUMO2.3 8a2.tif
- Figure 3/3A/Mitotic IP SUMO1 ep298.tif
- Figure 3/3A/Mitotic IP SUMO2.3 8a2.tif
- Figure 3/3A/new y299 IP/
- Figure 3/3A/new y299 IP/Figure 3a.pdf
- Figure 3/3A/new y299 IP/Input Sumo IP flag and tubulin.tif
- Figure 3/3A/new y299 IP/Mitotic SUMO1 IP probed Y299.tif
- Figure 3/3A/new y299 IP/Mitotic SUMO2.3 IP probed with 8A2.tif
- Figure 3/3B/
- Figure 3/3B/Bipolar mitotic spindle pericentrin channel1, tubulin channel 2.tif
- Figure 3/3B/multipolar spind pericentrin channel 1 tubulin channel 2.tif
- Figure 3/3C/
- Figure 3/3C/3c replicate mitotic spindles siSAE2 complemented.xlsx
- Figure 3/3D/
- Figure 3/3D/Replicates 3d.xlsx
- Figure 3/3E/
- Figure 3/3E/Replicates 3e hdac6i spindles.xlsx
- Figure 3/3F/
- Figure 3/3F/3f Replicates micronuclei.xlsx
- Figure 3/3G/
- Figure 3/3G/Replicates 3g oe spindles.xlsx
- Figure 3/3H/
- Figure 3/3H/Replicates 3h hdac6i sumo oe spindles.xlsx
- Figure 3/Replicates 3d.xlsx
