# Supplementary material for: HDAC6-dependent deacetylation of SAE2 enhances SUMO1 conjugation for mitotic integrity
Source: EMBO J. 2025 Aug 20;44(19):5537–63. doi: 10.1038/s44318-025-00532-y (PMC12489036; doi:10.1038/s44318-025-00532-y)
Supplement: Supplementary file 6 — Figure 3 raw data [file 44318_2025_532_MOESM6_ESM.zip › Figure 3/3C/3c replicate mitotic spindles siSAE2 complemented.xlsx]

## Sheet: Sheet1
siRNA:	siNTC		siSAE1:SAE2		siSAE1:SAE2		siSAE1:SAE2		siSAE1:SAE2		siSAE1:SAE2
Dox inducible SAE1:SAE2:	-		-		SAE1:SAE2 WT		SAE1:SAE2 C173G		SAE1:SAE2 K164Q		SAE1:SAE2 K164R
Polartity of spindles	bipolar	multipolar	bipolar	multipolar	bipolar	multipolar	bipolar	multipolar	bipolar	multipolar	bipolar	multipolar
Relplicate 1	63	6	38	13	61	6	44	10	54	12	52	3
Replicate 2	61	4	62	14	61	6	43	20	47	17	59	2
Replicate 3	68	5	50	16	50	7	43	15	46	17	57	8
