# Supplementary material for: HDAC6-dependent deacetylation of SAE2 enhances SUMO1 conjugation for mitotic integrity
Source: EMBO J. 2025 Aug 20;44(19):5537–63. doi: 10.1038/s44318-025-00532-y (PMC12489036; doi:10.1038/s44318-025-00532-y)
Supplement: Supplementary file 6 — Figure 3 raw data [file 44318_2025_532_MOESM6_ESM.zip › Figure 3/3D/Replicates 3d.xlsx]

## Sheet: Sheet1
ML792:	-		ML792 20h		ML792 20h		ML792 20h		ML792 20h		ML792 20h			ML792 1h		ML792 1h		ML792 1h		ML792 1h		ML792 1h
Dox inducible ML792resisitant SAE1:SAE2:	-		-		SAE1:SAE2 Wtres		SAE1:SAE2 C173Gres		SAE1:SAE2 K164Qres		SAE1:SAE2 K164Rres			-		SAE1:SAE2 Wtres		SAE1:SAE2 C173Gres		SAE1:SAE2 K164Qres		SAE1:SAE2 K164Rres
Polartity of spindles:	bipolar	multipolar	bipolar	multipolar	bipolar	multipolar	bipolar	multipolar	bipolar	multipolar	bipolar	multipolar		bipolar	multipolar	bipolar	multipolar	bipolar	multipolar	bipolar	multipolar	bipolar	multipolar
Relplicate 1	55	7	40	13	57	7	50	14	45	16	68	9		44	17	57	5	55	14	54	15	63	8
Replicate 2	63	9	41	12	61	11	52	18	40	18	75	6		53	18	67	8	59	17	60	15	66	8
Replicate 3	60	7	50	19	59	7	44	19	61	18	58	8		48	16	63	9	51	17	48	15	65	9
