# Supplementary material for: HDAC6-dependent deacetylation of SAE2 enhances SUMO1 conjugation for mitotic integrity
Source: EMBO J. 2025 Aug 20;44(19):5537–63. doi: 10.1038/s44318-025-00532-y (PMC12489036; doi:10.1038/s44318-025-00532-y)
Supplement: Supplementary file 6 — Figure 3 raw data [file 44318_2025_532_MOESM6_ESM.zip › Figure 3/3E/Replicates 3e hdac6i spindles.xlsx]

## Sheet: Sheet1
ML792:	ML792		ML792		ML792		ML792		ML792		ML792
HDAC6i:	-		HDAC6i		-		HDAC6i		-		HDAC6i
Dox inducible ML792resisitant SAE1:SAE2:	SAE1:SAE2 Wtres		SAE1:SAE2 Wtres		SAE1:SAE2 K164Qres		SAE1:SAE2 K164Qres		SAE1:SAE2 K164Rres		SAE1:SAE2 K164Rres
Polartity of spindles	bipolar	multipolar	bipolar	multipolar	bipolar	multipolar	bipolar	multipolar	bipolar	multipolar	bipolar	multipolar
Relplicate 1	61	12	55	21	62	19	65	17	68	13	80	10
Replicate 2	65	7	65	13	54	15	47	18	79	15	67	11
Replicate 3	59	11	47	18	57	21	54	18	70	15	58	12
Replicate 4	58	10	54	16	59	20	53	19	63	11	60	12
