# Supplementary material for: HDAC6-dependent deacetylation of SAE2 enhances SUMO1 conjugation for mitotic integrity
Source: EMBO J. 2025 Aug 20;44(19):5537–63. doi: 10.1038/s44318-025-00532-y (PMC12489036; doi:10.1038/s44318-025-00532-y)
Supplement: Supplementary file 6 — Figure 3 raw data [file 44318_2025_532_MOESM6_ESM.zip › Figure 3/3F/3f Replicates micronuclei.xlsx]

## Sheet: Sheet1
Micronuclei counts
siRNA:	siNTC		siSAE1:SAE2		siSAE1:SAE2		siSAE1:SAE2		siSAE1:SAE2		siSAE1:SAE2
Dox inducible SAE1:SAE2:	-		-		SAE1:SAE2 WT		SAE1:SAE2 C173G		SAE1:SAE2 K164Q		SAE1:SAE2 K164R
Polartity of spindles	no micronuclei	positive for micronuclei	no micronuclei	positive for micronuclei	no micronuclei	positive for micronuclei	no micronuclei	positive for micronuclei	no micronuclei	positive for micronuclei	no micronuclei	positive for micronuclei
Relplicate 1	427	29	393	52	470	29	395	51	419	75	458	24
Replicate 2	501	42	472	81	437	37	466	88	519	87	478	52
Replicate 3	481	21	410	52	433	27	436	61	454	65	547	39
CENPA positive micronuclei analysis
siRNA:	siNTC		siSAE1:SAE2		siSAE1:SAE2		siSAE1:SAE2		siSAE1:SAE2		siSAE1:SAE2
Dox inducible SAE1:SAE2:	-		-		SAE1:SAE2 WT		SAE1:SAE2 C173G		SAE1:SAE2 K164Q		SAE1:SAE2 K164R
Polartity of spindles:	-	CENPA positive	-	CENPA positive	-	CENPA positive	-	CENPA positive	-	CENPA positive	-	CENPA positive
Relplicate 1	60	13	61	18	61	8	61	15	61	16	61	7
Replicate 2	60	11	60	20	60	13	59	22	60	16	60	12
Replicate 3	55	7	55	18	55	9	55	16	55	17	55	10
Replicate 4	48	7	48	10	36	6	47	10	47	9	46	4
