# Supplementary material for: HDAC6-dependent deacetylation of SAE2 enhances SUMO1 conjugation for mitotic integrity
Source: EMBO J. 2025 Aug 20;44(19):5537–63. doi: 10.1038/s44318-025-00532-y (PMC12489036; doi:10.1038/s44318-025-00532-y)
Supplement: Supplementary file 6 — Figure 3 raw data [file 44318_2025_532_MOESM6_ESM.zip › Figure 3/3G/Replicates 3g oe spindles.xlsx]

## Sheet: Sheet1
siRNA:	siSAE1:SAE2		siSAE1:SAE2		siSAE1:SAE2		siSAE1:SAE2		siSAE1:SAE2		siSAE1:SAE2
Dox inducible SAE1:SAE2:	SAE1:SAE2 WT		SAE1:SAE2 WT		SAE1:SAE2 WT		SAE1:SAE2 K164Q		SAE1:SAE2 K164Q		SAE1:SAE2 K164Q
SUMO1 overexpression	-		SUMO1		-		-		SUMO1		-
SUMO2 overexpression	-		-		SUMO2		-		-		SUMO2
Polartity of spindles	bipolar	multipolar	bipolar	multipolar	bipolar	multipolar	bipolar	multipolar	bipolar	multipolar	bipolar	multipolar
Relplicate 1	53	10	57	20	50	33	32	18	46	10	38	18
Relplicate 2	75	12	54	13	60	23	68	25	71	12	53	21
Relplicate 3	71	6	71	24	42	18	64	23	71	8	71	27
