# Supplementary material for: HDAC6-dependent deacetylation of SAE2 enhances SUMO1 conjugation for mitotic integrity
Source: EMBO J. 2025 Aug 20;44(19):5537–63. doi: 10.1038/s44318-025-00532-y (PMC12489036; doi:10.1038/s44318-025-00532-y)
Supplement: Supplementary file 6 — Figure 3 raw data [file 44318_2025_532_MOESM6_ESM.zip › Figure 3/3H/Replicates 3h hdac6i sumo oe spindles.xlsx]

## Sheet: Sheet1
HDACi:	-		HDAC6i		HDAC6i		HDACi
SUMO1 overexpression	-		-		SUMO1		-
SUMO2 overexpression	-		-		-		SUMO2
Polartity of spindles	bipolar	multipolar	bipolar	multipolar	bipolar	multipolar	bipolar	multipolar
Relplicate 1	64	13	58	19	63	13	56	25
Relplicate 2	56	9	52	14	55	12	54	22
Relplicate 3	64	11	61	19	71	17	53	21
